# Supplementary material for: A lung-selective delivery of mRNA encoding broadly neutralizing antibody against SARS-CoV-2 infection
Source: Nat Commun. 2023 Dec 5;14:8042. doi: 10.1038/s41467-023-43798-8 (PMC10697968; doi:10.1038/s41467-023-43798-8)
Supplement: Supplementary file 4 — Source Data [file 41467_2023_43798_MOESM4_ESM.xlsx]

## Sheet: Fig.1b
Binding affinity of 8-9D to RBDs of WT, Omicron BA.1, Omicron BA.2 and Omicron BA.4/BA.5 by biolayer interferometry (BLI)
WT RBD														BA.1 RBD														BA.2 RBD														BA.4/BA.5 RBD
	Data1	Fit1	Data2	Fit2	Data3	Fit3	Data4	Fit4	Data5	Fit5	Data6	Fit6			Data1	Fit1	Data2	Fit2	Data3	Fit3	Data4	Fit4	Data5	Fit5	Data6	Fit6			Data1	Fit1	Data2	Fit2	Data3	Fit3	Data4	Fit4	Data5	Fit5	Data6	Fit6			Data1	Fit1	Data2	Fit2	Data3	Fit3	Data4
0	-0.00179	0	0.004251	0	0.004461	0	0.006438	0	0.00937	0	0.012719	0		0	-0.00067	0	-0.00128	0	-0.00739	0	0.003664	0	0.008052	0	0.010526	0		0	0.001394	0	0.002076	0	0.003308	0	0.005232	0	0.002691	0	0.008989	0		0	0.002781	0	0.003998	0	-0.00528	0	0.003084
0.2	-0.00076	0.000142	0.003589	0.000138	0.004991	0.000301	0.007456	0.000801	0.010683	0.00211	0.014685	0.004004		0.2	-2.4e-06	0.000175	-0.00153	3.17e-05	-0.00647	5.18e-05	0.003291	0.000143	0.008229	0.000273	0.010463	0.00058		0.2	0.001463	4.34e-05	0.001699	5.28e-05	0.004109	9.23e-05	0.005897	0.000306	0.002462	0.000683	0.009987	0.001429		0.2	0.001982	3.65e-05	0.00358	6.16e-05	-0.00479	0.000118	0.003809
0.4	-1.7e-05	0.000285	0.002665	0.000276	0.005129	0.000602	0.009215	0.001602	0.012109	0.004215	0.017892	0.007993		0.4	0.00074	0.000345	-0.00111	6.32e-05	-0.00572	0.000104	0.003743	0.000286	0.007667	0.000545	0.011154	0.001159		0.4	0.001721	8.67e-05	0.001448	0.000105	0.005277	0.000185	0.006368	0.000612	0.002562	0.001364	0.01128	0.002854		0.4	0.00135	7.3e-05	0.003437	0.000123	-0.00381	0.000235	0.003505
0.6	0.000976	0.000427	0.002139	0.000413	0.005473	0.000903	0.010685	0.002402	0.014105	0.006315	0.021584	0.011967		0.6	0.001017	0.00051	-0.00036	9.46e-05	-0.00455	0.000155	0.003803	0.000429	0.007444	0.000818	0.011354	0.001738		0.6	0.002766	0.00013	0.000867	0.000158	0.005651	0.000277	0.007131	0.000918	0.002831	0.002045	0.012992	0.004276		0.6	0.001137	0.000109	0.003211	0.000185	-0.00361	0.000353	0.003789
0.8	0.00182	0.000569	0.001708	0.000551	0.005792	0.001204	0.011996	0.003201	0.016297	0.008411	0.025343	0.015926		0.8	0.002097	0.00067	0.000552	0.000126	-0.00344	0.000207	0.00368	0.000572	0.007421	0.00109	0.011626	0.002316		0.8	0.003576	0.000173	0.000492	0.00021	0.006494	0.000369	0.007439	0.001224	0.002954	0.002725	0.014493	0.005693		0.8	0.00041	0.000146	0.002826	0.000246	-0.00277	0.000471	0.003651
1	0.002016	0.000711	0.001051	0.000689	0.005685	0.001504	0.013428	0.003999	0.018224	0.010502	0.029947	0.01987		1	0.002769	0.000825	0.000992	0.000157	-0.00305	0.000259	0.004115	0.000715	0.007568	0.001362	0.012029	0.002892		1	0.003809	0.000216	0.000109	0.000262	0.006795	0.000461	0.008616	0.001529	0.003933	0.003404	0.015747	0.007106		1	9.41e-05	0.000182	0.002367	0.000308	-0.00208	0.000588	0.004107
1.2	0.003273	0.000853	0.00106	0.000826	0.006217	0.001804	0.015105	0.004797	0.020859	0.012589	0.035221	0.023799		1.2	0.002578	0.000975	0.00127	0.000188	-0.00255	0.00031	0.003898	0.000858	0.007879	0.001634	0.013001	0.003468		1.2	0.004321	0.00026	-0.00026	0.000313	0.007075	0.000553	0.009189	0.001834	0.004747	0.004081	0.017617	0.008516		1.2	-0.00028	0.000219	0.001625	0.000369	-0.00174	0.000706	0.004316
1.4	0.003818	0.000995	0.000917	0.000964	0.006659	0.002104	0.01642	0.005594	0.02342	0.014671	0.04005	0.027713		1.4	0.002655	0.001121	0.001692	0.000218	-0.00226	0.000362	0.003773	0.001	0.008055	0.001905	0.013665	0.004044		1.4	0.004925	0.000303	-0.00032	0.000365	0.007531	0.000645	0.009596	0.002139	0.005559	0.004758	0.019113	0.009922		1.4	-0.00046	0.000255	0.001604	0.00043	-0.00127	0.000823	0.005223
1.6	0.004074	0.001137	0.000892	0.001101	0.007041	0.002403	0.017684	0.00639	0.02632	0.016748	0.04576	0.031612		1.6	0.003253	0.001263	0.002224	0.000249	-0.00205	0.000414	0.003726	0.001143	0.00787	0.002177	0.014148	0.004618		1.6	0.005243	0.000346	-0.00062	0.000416	0.008206	0.000737	0.009825	0.002443	0.006168	0.005434	0.020583	0.011324		1.6	-0.0011	0.000292	0.001322	0.000492	-0.00087	0.00094	0.005409
1.8	0.004372	0.001279	0.001832	0.001239	0.007723	0.002703	0.018457	0.007186	0.029203	0.018821	0.051466	0.035497		1.8	0.003039	0.001401	0.002486	0.000279	-0.00222	0.000465	0.003409	0.001285	0.007981	0.002448	0.015286	0.005192		1.8	0.005372	0.000389	-0.00024	0.000467	0.007893	0.000829	0.009969	0.002748	0.006875	0.00611	0.022244	0.012722		1.8	-0.0006	0.000328	0.001198	0.000553	-0.00079	0.001057	0.006071
2	0.00447	0.00142	0.002222	0.001376	0.007853	0.003001	0.018851	0.007981	0.031805	0.020889	0.056418	0.039367		2	0.003161	0.001534	0.003069	0.00031	-0.00255	0.000517	0.003714	0.001427	0.008474	0.002719	0.016263	0.005764		2	0.005439	0.000432	-0.00025	0.000518	0.00764	0.000921	0.010032	0.003052	0.00772	0.006784	0.023609	0.014116		2	-0.00031	0.000364	0.00132	0.000614	-0.00111	0.001174	0.006729
2.2	0.003935	0.001562	0.003335	0.001513	0.008042	0.0033	0.018765	0.008775	0.034366	0.022953	0.061472	0.043223		2.2	0.0025	0.001664	0.003116	0.00034	-0.00295	0.000568	0.003531	0.001569	0.008562	0.00299	0.016902	0.006336		2.2	0.005052	0.000475	0.000145	0.000569	0.007359	0.001012	0.010191	0.003355	0.008774	0.007457	0.025456	0.015506		2.2	-9.3e-05	0.000401	0.001241	0.000675	-0.00124	0.001291	0.007717
2.4	0.004967	0.001704	0.003599	0.001651	0.008848	0.003599	0.019731	0.009568	0.03697	0.025012	0.066931	0.047064		2.4	0.002222	0.001789	0.003493	0.00037	-0.0027	0.000619	0.003179	0.001711	0.009135	0.00326	0.017631	0.006908		2.4	0.005274	0.000518	0.000478	0.000619	0.007254	0.001104	0.010459	0.003659	0.009722	0.008129	0.027329	0.016892		2.4	6.49e-05	0.000437	0.001092	0.000736	-0.00092	0.001408	0.007845
2.6	0.005287	0.001845	0.003218	0.001788	0.008937	0.003897	0.020102	0.010361	0.038681	0.027066	0.07229	0.050891		2.6	0.00183	0.001911	0.003372	0.000399	-0.0024	0.000671	0.003406	0.001853	0.009563	0.003531	0.018478	0.007478		2.6	0.004801	0.00056	0.000443	0.000669	0.006682	0.001196	0.010428	0.003962	0.011062	0.008801	0.028762	0.018275		2.6	0.000204	0.000473	0.001638	0.000797	-0.00083	0.001525	0.008713
2.8	0.005231	0.001987	0.003892	0.001925	0.009174	0.004195	0.021133	0.011153	0.040105	0.029116	0.077645	0.054703		2.8	0.000981	0.00203	0.002957	0.000429	-0.00282	0.000722	0.002946	0.001995	0.009192	0.003801	0.019203	0.008048		2.8	0.004853	0.000603	0.000775	0.000719	0.005795	0.001288	0.009803	0.004265	0.011765	0.009471	0.030375	0.019654		2.8	-8.8e-05	0.00051	0.001695	0.000858	-0.00051	0.001642	0.009384
3	0.005739	0.002128	0.003875	0.002062	0.009753	0.004492	0.020595	0.011944	0.042132	0.031162	0.082389	0.058501		3	0.001314	0.002144	0.00288	0.000459	-0.00311	0.000773	0.003436	0.002136	0.009281	0.004071	0.020337	0.008616		3	0.004283	0.000646	0.001016	0.000769	0.005311	0.001379	0.010061	0.004567	0.012835	0.01014	0.032338	0.021029		3	0.000639	0.000546	0.003122	0.000919	-0.00115	0.001758	0.010924
3.2	0.005316	0.00227	0.00382	0.002199	0.00907	0.00479	0.021216	0.012735	0.042857	0.033203	0.087427	0.062284		3.2	0.001503	0.002256	0.002615	0.000488	-0.00287	0.000825	0.003623	0.002278	0.00887	0.004341	0.02155	0.009184		3.2	0.003911	0.000689	0.001277	0.000819	0.004895	0.001471	0.009156	0.00487	0.013798	0.010809	0.033541	0.0224		3.2	0.001162	0.000582	0.003951	0.00098	-0.00053	0.001875	0.011166
3.4	0.005137	0.002411	0.004674	0.002336	0.010004	0.005087	0.021668	0.013525	0.04514	0.035239	0.092373	0.066053		3.4	0.000852	0.002364	0.0025	0.000517	-0.00292	0.000876	0.0031	0.002419	0.009671	0.00461	0.021854	0.009751		3.4	0.00407	0.000731	0.001809	0.000868	0.004844	0.001562	0.009297	0.005172	0.014562	0.011477	0.036554	0.023768		3.4	0.000971	0.000618	0.004423	0.001041	-0.00032	0.001992	0.011751
3.6	0.006145	0.002553	0.004837	0.002473	0.010912	0.005384	0.022521	0.014314	0.0466	0.037271	0.096937	0.069808		3.6	0.000471	0.002469	0.003104	0.000546	-0.00288	0.000927	0.00347	0.00256	0.009426	0.00488	0.02231	0.010318		3.6	0.004015	0.000774	0.002216	0.000917	0.004612	0.001654	0.009134	0.005474	0.015094	0.012143	0.038497	0.025132		3.6	0.001207	0.000655	0.004951	0.001101	-4e-05	0.002108	0.011773
3.8	0.005922	0.002694	0.004452	0.00261	0.011088	0.00568	0.022531	0.015102	0.047795	0.039299	0.102153	0.073549		3.8	0.000589	0.002571	0.003686	0.000575	-0.00311	0.000978	0.004218	0.002701	0.009553	0.005149	0.022247	0.010883		3.8	0.003648	0.000817	0.002588	0.000966	0.003945	0.001745	0.008871	0.005775	0.016207	0.012809	0.040909	0.026492		3.8	0.000778	0.000691	0.00486	0.001162	-0.00011	0.002224	0.012008
4	0.005823	0.002835	0.004745	0.002747	0.011285	0.005977	0.023738	0.01589	0.050615	0.041322	0.107788	0.077276		4	-0.00063	0.002669	0.003439	0.000604	-0.00314	0.001029	0.004627	0.002842	0.009918	0.005418	0.021983	0.011448		4	0.003337	0.000859	0.003027	0.001015	0.004308	0.001837	0.009402	0.006077	0.017369	0.013474	0.042735	0.027848		4	0.000159	0.000727	0.004767	0.001223	0.000388	0.002341	0.011993
4.2	0.006957	0.002976	0.004464	0.002884	0.01141	0.006273	0.023829	0.016677	0.052762	0.04334	0.11221	0.080989		4.2	-0.00018	0.002765	0.002878	0.000632	-0.00251	0.00108	0.004489	0.002983	0.010775	0.005686	0.022592	0.012012		4.2	0.002842	0.000902	0.003176	0.001063	0.004529	0.001928	0.009796	0.006378	0.017872	0.014138	0.044051	0.0292		4.2	6.71e-05	0.000763	0.004483	0.001283	0.000954	0.002457	0.012046
4.4	0.006736	0.003117	0.003882	0.003021	0.010866	0.006569	0.024966	0.017463	0.05395	0.045354	0.117701	0.084688		4.4	-0.00045	0.002858	0.003632	0.000661	-0.00304	0.001131	0.005038	0.003124	0.010322	0.005955	0.02306	0.012575		4.4	0.002678	0.000944	0.003143	0.001112	0.004746	0.002019	0.010152	0.006679	0.018678	0.014801	0.045571	0.030549		4.4	-0.00047	0.000799	0.004642	0.001344	0.001701	0.002573	0.011485
4.6	0.0067	0.003258	0.004144	0.003157	0.011044	0.006864	0.025175	0.018248	0.056149	0.047364	0.122446	0.088372		4.6	-0.00021	0.002948	0.003925	0.000689	-0.00282	0.001182	0.004716	0.003265	0.011021	0.006223	0.023356	0.013138		4.6	0.003112	0.000987	0.003364	0.00116	0.004188	0.00211	0.011175	0.006979	0.019416	0.015463	0.047366	0.031894		4.6	-0.00077	0.000836	0.004099	0.001404	0.001563	0.002689	0.012024
4.8	0.006811	0.003399	0.003597	0.003294	0.010758	0.00716	0.026143	0.019033	0.058089	0.049369	0.126997	0.092043		4.8	2.79e-05	0.003036	0.004601	0.000717	-0.00306	0.001233	0.005	0.003405	0.012051	0.006491	0.023655	0.013699		4.8	0.002977	0.001029	0.003656	0.001208	0.004697	0.002202	0.011802	0.007279	0.019943	0.016124	0.048657	0.033236		4.8	-0.00171	0.000872	0.00451	0.001465	0.002268	0.002805	0.011402
5	0.006804	0.00354	0.003285	0.00343	0.010428	0.007455	0.026898	0.019817	0.060048	0.05137	0.132308	0.0957		5	0.000182	0.003121	0.00426	0.000745	-0.00379	0.001284	0.005153	0.003546	0.012402	0.006759	0.024644	0.01426		5	0.002819	0.001071	0.003682	0.001256	0.004433	0.002293	0.012985	0.007579	0.021026	0.016785	0.049391	0.034573		5	-0.0022	0.000908	0.004171	0.001525	0.002586	0.002921	0.011075
5.2	0.007459	0.003681	0.003424	0.003567	0.011366	0.00775	0.028303	0.020601	0.06271	0.053366	0.13697	0.099344		5.2	-5.5e-05	0.003203	0.004111	0.000773	-0.00379	0.001335	0.004393	0.003686	0.012934	0.007027	0.026028	0.01482		5.2	0.002781	0.001114	0.003812	0.001303	0.005482	0.002384	0.013311	0.007879	0.021075	0.017444	0.051352	0.035907		5.2	-0.00245	0.000944	0.004522	0.001586	0.002961	0.003037	0.01115
5.4	0.007005	0.003822	0.003288	0.003704	0.011137	0.008044	0.028438	0.021384	0.065126	0.055358	0.141109	0.102973		5.4	0.000786	0.003283	0.004472	0.0008	-0.00366	0.001385	0.004763	0.003826	0.013148	0.007295	0.026719	0.015379		5.4	0.003188	0.001156	0.003594	0.001351	0.006394	0.002475	0.013733	0.008179	0.021137	0.018103	0.051977	0.037238		5.4	-0.0027	0.00098	0.00462	0.001646	0.003182	0.003153	0.011516
5.6	0.006121	0.003963	0.003147	0.00384	0.010632	0.008338	0.029395	0.022166	0.06741	0.057346	0.146109	0.106589		5.6	0.001886	0.003361	0.004147	0.000828	-0.00428	0.001436	0.004731	0.003966	0.01314	0.007562	0.027422	0.015938		5.6	0.002706	0.001198	0.003123	0.001398	0.007067	0.002566	0.013886	0.008478	0.021346	0.01876	0.052704	0.038564		5.6	-0.00316	0.001016	0.004131	0.001706	0.002947	0.003268	0.011411
5.8	0.005918	0.004103	0.003293	0.003976	0.011074	0.008632	0.030101	0.022947	0.069995	0.059329	0.149967	0.110191		5.8	0.002207	0.003436	0.00414	0.000855	-0.00457	0.001487	0.004608	0.004106	0.014356	0.007829	0.02891	0.016495		5.8	0.002609	0.00124	0.002848	0.001445	0.006788	0.002657	0.014535	0.008777	0.022118	0.019417	0.054327	0.039887		5.8	-0.00253	0.001052	0.004089	0.001766	0.002737	0.003384	0.01176
6	0.005497	0.004244	0.002474	0.004113	0.010447	0.008926	0.031279	0.023727	0.071996	0.061307	0.153753	0.11378		6	0.002873	0.00351	0.004356	0.000883	-0.00395	0.001538	0.004766	0.004246	0.015242	0.008096	0.030117	0.017052		6	0.002305	0.001283	0.002131	0.001492	0.007305	0.002748	0.015162	0.009076	0.022577	0.020073	0.055448	0.041207		6	-0.00254	0.001088	0.004453	0.001826	0.002428	0.003499	0.012535
6.2	0.0058	0.004385	0.00294	0.004249	0.010498	0.00922	0.032646	0.024507	0.073998	0.063282	0.157994	0.117355		6.2	0.003107	0.00358	0.003726	0.00091	-0.00414	0.001588	0.004302	0.004386	0.015348	0.008363	0.031087	0.017608		6.2	0.001574	0.001325	0.002004	0.001538	0.007581	0.002838	0.01555	0.009374	0.023625	0.020727	0.057386	0.042522		6.2	-0.00234	0.001124	0.003844	0.001886	0.002937	0.003615	0.013058
6.4	0.006272	0.004525	0.00278	0.004385	0.011245	0.009513	0.034041	0.025286	0.075391	0.065252	0.16234	0.120917		6.4	0.00343	0.003649	0.004155	0.000937	-0.0039	0.001639	0.003986	0.004526	0.016298	0.008629	0.031923	0.018163		6.4	0.001799	0.001367	0.002386	0.001585	0.00713	0.002929	0.015233	0.009672	0.024634	0.021381	0.058391	0.043835		6.4	-0.00115	0.00116	0.004072	0.001947	0.002271	0.00373	0.013238
6.6	0.006745	0.004666	0.002582	0.004521	0.011567	0.009806	0.034893	0.026065	0.076554	0.067217	0.166488	0.124465		6.6	0.004198	0.003716	0.004039	0.000964	-0.00366	0.001689	0.004782	0.004665	0.016565	0.008895	0.03294	0.018718		6.6	0.001463	0.001409	0.002033	0.001631	0.00709	0.00302	0.015219	0.00997	0.025737	0.022034	0.059363	0.045143		6.6	-0.00118	0.001196	0.004394	0.002007	0.001772	0.003846	0.014107
6.8	0.006759	0.004806	0.003683	0.004658	0.011633	0.010099	0.035901	0.026843	0.078637	0.069179	0.170646	0.128		6.8	0.004088	0.003781	0.00436	0.00099	-0.0044	0.00174	0.004532	0.004804	0.016691	0.009162	0.034059	0.019272		6.8	0.002075	0.001451	0.002058	0.001677	0.007189	0.003111	0.014875	0.010268	0.027023	0.022686	0.060779	0.046448		6.8	-0.00039	0.001232	0.005342	0.002066	0.00185	0.003961	0.014598
7	0.00733	0.004947	0.004083	0.004794	0.012309	0.010391	0.036142	0.02762	0.080819	0.071136	0.173907	0.131522		7	0.005236	0.003844	0.004235	0.001017	-0.00444	0.00179	0.004848	0.004944	0.017195	0.009427	0.034948	0.019824		7	0.002696	0.001493	0.002361	0.001723	0.007276	0.003201	0.015105	0.010565	0.027754	0.023338	0.063406	0.047749		7	0.000449	0.001268	0.005599	0.002126	0.001917	0.004076	0.014763
7.2	0.007358	0.005087	0.004355	0.00493	0.012432	0.010683	0.037854	0.028396	0.082694	0.073088	0.178624	0.13503		7.2	0.005271	0.003905	0.004539	0.001043	-0.00406	0.001841	0.005145	0.005083	0.017	0.009693	0.035987	0.020377		7.2	0.002693	0.001535	0.001999	0.001769	0.0074	0.003292	0.015051	0.010863	0.028818	0.023988	0.064665	0.049047		7.2	0.001246	0.001304	0.005675	0.002186	0.002276	0.004191	0.014841
7.4	0.007128	0.005227	0.005025	0.005066	0.013806	0.010975	0.038307	0.029172	0.086188	0.075037	0.182753	0.138525		7.4	0.004794	0.003964	0.004495	0.001069	-0.0041	0.001891	0.005378	0.005222	0.017474	0.009959	0.036231	0.020928		7.4	0.00337	0.001576	0.001178	0.001814	0.007738	0.003383	0.015074	0.011159	0.029649	0.024637	0.067255	0.050341		7.4	0.001286	0.00134	0.005223	0.002246	0.00226	0.004306	0.015178
7.6	0.007721	0.005368	0.004982	0.005202	0.013554	0.011267	0.038988	0.029947	0.088464	0.076981	0.186788	0.142007		7.6	0.004883	0.004021	0.005203	0.001096	-0.00384	0.001941	0.00587	0.005361	0.017341	0.010224	0.036762	0.021479		7.6	0.003664	0.001618	0.001334	0.001859	0.007225	0.003473	0.015252	0.011456	0.030663	0.025286	0.068825	0.051632		7.6	0.002201	0.001376	0.004899	0.002306	0.002254	0.004421	0.015521
7.8	0.007704	0.005508	0.005063	0.005338	0.012566	0.011559	0.039629	0.030721	0.091279	0.078921	0.19144	0.145476		7.8	0.005856	0.004077	0.005071	0.001122	-0.00349	0.001992	0.006185	0.0055	0.017038	0.010489	0.036589	0.022028		7.8	0.003819	0.00166	0.001356	0.001905	0.007081	0.003564	0.015488	0.011752	0.031064	0.025933	0.069867	0.052919		7.8	0.002193	0.001412	0.004668	0.002365	0.002546	0.004536	0.01572
8	0.00806	0.005648	0.005869	0.005473	0.013206	0.01185	0.040702	0.031494	0.094433	0.080856	0.195768	0.148931		8	0.004796	0.004131	0.004276	0.001147	-0.00359	0.002042	0.00628	0.005638	0.0168	0.010754	0.03707	0.022577		8	0.003658	0.001702	0.000644	0.001949	0.007138	0.003654	0.015799	0.012049	0.032364	0.02658	0.071352	0.054203		8	0.002115	0.001448	0.004253	0.002425	0.002629	0.004651	0.016261
8.2	0.008741	0.005788	0.006143	0.005609	0.013635	0.012141	0.040834	0.032267	0.096328	0.082787	0.199339	0.152374		8.2	0.005507	0.004184	0.004278	0.001173	-0.00356	0.002092	0.00582	0.005777	0.01694	0.011019	0.037765	0.023126		8.2	0.00397	0.001743	0.000468	0.001994	0.006203	0.003744	0.016392	0.012344	0.033077	0.027226	0.072869	0.055483		8.2	0.00224	0.001483	0.004341	0.002485	0.00281	0.004765	0.016254
8.4	0.008096	0.005928	0.005773	0.005745	0.013322	0.012431	0.042008	0.033039	0.097627	0.084714	0.203461	0.155804		8.4	0.004849	0.004235	0.004579	0.001199	-0.00431	0.002142	0.005921	0.005915	0.016165	0.011283	0.037027	0.023673		8.4	0.004613	0.001785	0.000638	0.002039	0.005917	0.003835	0.016931	0.01264	0.033642	0.027871	0.074749	0.056759		8.4	0.001555	0.001519	0.004756	0.002544	0.002806	0.00488	0.01725
8.6	0.008222	0.006068	0.005967	0.005881	0.013562	0.012722	0.042288	0.033811	0.100502	0.086637	0.207614	0.159221		8.6	0.005122	0.004284	0.004631	0.001224	-0.00406	0.002192	0.006165	0.006054	0.016688	0.011548	0.037202	0.02422		8.6	0.005503	0.001827	0.001347	0.002083	0.006183	0.003925	0.017251	0.012935	0.033824	0.028515	0.076415	0.058032		8.6	0.001231	0.001555	0.004916	0.002604	0.002418	0.004994	0.017707
8.8	0.008879	0.006208	0.005356	0.006016	0.013797	0.013012	0.043339	0.034582	0.102295	0.088555	0.211842	0.162624		8.8	0.004698	0.004332	0.004538	0.001249	-0.00354	0.002243	0.006465	0.006192	0.016601	0.011812	0.037545	0.024766		8.8	0.005623	0.001868	0.001682	0.002127	0.006072	0.004015	0.017297	0.013231	0.033772	0.029158	0.078226	0.059301		8.8	0.001176	0.001591	0.005505	0.002663	0.002948	0.005109	0.018059
9	0.008252	0.006348	0.005324	0.006152	0.013984	0.013302	0.043485	0.035352	0.104376	0.09047	0.216132	0.166016		9	0.004668	0.004379	0.003981	0.001275	-0.00365	0.002293	0.006687	0.00633	0.016089	0.012076	0.037937	0.025311		9	0.006021	0.00191	0.002113	0.002171	0.00618	0.004105	0.017671	0.013525	0.034527	0.0298	0.079505	0.060567		9	0.000275	0.001627	0.004823	0.002722	0.003343	0.005223	0.018283
9.2	0.00855	0.006487	0.005629	0.006287	0.014567	0.013592	0.044088	0.036121	0.106478	0.09238	0.219841	0.169394		9.2	0.004763	0.004424	0.003999	0.0013	-0.0033	0.002343	0.006438	0.006468	0.016252	0.012339	0.037899	0.025855		9.2	0.006165	0.001951	0.002436	0.002215	0.006341	0.004196	0.017771	0.01382	0.034637	0.030442	0.081534	0.06183		9.2	0.000387	0.001663	0.00483	0.002782	0.003308	0.005337	0.01951
9.4	0.008286	0.006627	0.005557	0.006423	0.014301	0.013881	0.043806	0.03689	0.108815	0.094285	0.223489	0.172759		9.4	0.004927	0.004468	0.003506	0.001325	-0.0028	0.002393	0.006858	0.006606	0.016016	0.012603	0.037903	0.026399		9.4	0.006871	0.001993	0.002759	0.002259	0.006222	0.004286	0.018109	0.014114	0.034796	0.031082	0.082992	0.063089		9.4	-0.00031	0.001698	0.004599	0.002841	0.003159	0.005452	0.019553
9.6	0.008195	0.006767	0.005364	0.006558	0.014033	0.01417	0.045412	0.037658	0.110506	0.096187	0.228191	0.176112		9.6	0.005109	0.00451	0.002442	0.001349	-0.00294	0.002443	0.006742	0.006744	0.016031	0.012866	0.038344	0.026942		9.6	0.006267	0.002034	0.002775	0.002302	0.006031	0.004376	0.018224	0.014408	0.034993	0.031722	0.084761	0.064345		9.6	-0.0007	0.001734	0.004633	0.0029	0.003354	0.005566	0.019889
9.8	0.008398	0.006906	0.005382	0.006694	0.015341	0.014459	0.046094	0.038425	0.112561	0.098084	0.231412	0.179453		9.8	0.005247	0.004551	0.002411	0.001374	-0.00235	0.002493	0.006168	0.006882	0.017009	0.013129	0.038857	0.027484		9.8	0.005763	0.002075	0.003049	0.002346	0.0059	0.004466	0.018915	0.014702	0.035579	0.03236	0.086823	0.065597		9.8	-0.0006	0.00177	0.004744	0.00296	0.003615	0.00568	0.020013
10	0.008974	0.007046	0.005315	0.006829	0.014777	0.014748	0.046998	0.039192	0.113291	0.099977	0.235503	0.18278		10	0.005123	0.004591	0.002383	0.001399	-0.00144	0.002542	0.005974	0.007019	0.017558	0.013392	0.039362	0.028025		10	0.005464	0.002117	0.003707	0.002389	0.005498	0.004556	0.019536	0.014996	0.036074	0.032998	0.087666	0.066845		10	-0.00015	0.001805	0.005042	0.003019	0.003454	0.005794	0.020497
10.2	0.009445	0.007185	0.005622	0.006964	0.015527	0.015036	0.047342	0.039957	0.114439	0.101866	0.23984	0.186095		10.2	0.005149	0.00463	0.001731	0.001423	-0.00219	0.002592	0.005753	0.007157	0.017817	0.013655	0.039777	0.028566		10.2	0.004949	0.002158	0.003739	0.002432	0.00556	0.004646	0.019376	0.015289	0.037207	0.033635	0.089296	0.06809		10.2	-0.00045	0.001841	0.004758	0.003078	0.003827	0.005908	0.020526
10.4	0.009961	0.007325	0.006018	0.007099	0.01606	0.015325	0.047566	0.040723	0.115599	0.103751	0.243418	0.189398		10.4	0.005514	0.004668	0.001895	0.001447	-0.00167	0.002642	0.005272	0.007294	0.018537	0.013917	0.039838	0.029106		10.4	0.005089	0.002199	0.004107	0.002474	0.005402	0.004735	0.01886	0.015582	0.037693	0.034271	0.090114	0.069332		10.4	0.000605	0.001877	0.005075	0.003137	0.003197	0.006022	0.020659
10.6	0.010334	0.007464	0.006127	0.007235	0.015813	0.015612	0.047926	0.041487	0.116963	0.105632	0.247577	0.192688		10.6	0.005873	0.004704	0.001409	0.001472	-0.00186	0.002692	0.005719	0.007431	0.018651	0.01418	0.041022	0.029645		10.6	0.005059	0.00224	0.004404	0.002517	0.005943	0.004825	0.019286	0.015875	0.038191	0.034906	0.091545	0.070571		10.6	0.000186	0.001912	0.005562	0.003196	0.003329	0.006135	0.020376
10.8	0.01008	0.007604	0.007273	0.00737	0.016793	0.0159	0.048646	0.042251	0.119032	0.107508	0.25182	0.195966		10.8	0.005382	0.00474	0.001271	0.001496	-0.0022	0.002741	0.005475	0.007568	0.019398	0.014442	0.041575	0.030183		10.8	0.005422	0.002282	0.004471	0.002559	0.005916	0.004915	0.019085	0.016167	0.039217	0.035541	0.092015	0.071806		10.8	0.000904	0.001948	0.005942	0.003255	0.003696	0.006249	0.020561
11	0.010607	0.007743	0.007183	0.007505	0.018193	0.016187	0.048682	0.043014	0.121139	0.109381	0.25528	0.199231		11	0.00549	0.004774	0.001329	0.00152	-0.00217	0.002791	0.005782	0.007705	0.020111	0.014704	0.042324	0.03072		11	0.004779	0.002323	0.004579	0.002602	0.00612	0.005005	0.019421	0.01646	0.040007	0.036174	0.093873	0.073037		11	0.000866	0.001984	0.00592	0.003314	0.004126	0.006363	0.020057
11.2	0.010491	0.007882	0.007619	0.00764	0.017751	0.016475	0.049709	0.043776	0.123491	0.111249	0.259514	0.202484		11.2	0.005972	0.004808	0.001591	0.001543	-0.00256	0.002841	0.006371	0.007842	0.020244	0.014966	0.043076	0.031257		11.2	0.004689	0.002364	0.003866	0.002644	0.006304	0.005094	0.019663	0.016752	0.041276	0.036807	0.093992	0.074265		11.2	0.001367	0.002019	0.00596	0.003372	0.003898	0.006476	0.019832
11.4	0.010301	0.008021	0.008743	0.007775	0.018381	0.016762	0.049714	0.044538	0.126054	0.113113	0.263246	0.205725		11.4	0.005078	0.00484	0.001547	0.001567	-0.00228	0.00289	0.00633	0.007979	0.020673	0.015227	0.04386	0.031793		11.4	0.005125	0.002405	0.003243	0.002685	0.006792	0.005184	0.01958	0.017044	0.042636	0.037438	0.095092	0.07549		11.4	0.001544	0.002055	0.00583	0.003431	0.003747	0.00659	0.02001
11.6	0.010792	0.00816	0.008704	0.00791	0.018296	0.017048	0.050175	0.045299	0.127976	0.114973	0.266281	0.208954		11.6	0.005548	0.004872	0.001654	0.001591	-0.00174	0.00294	0.006317	0.008115	0.020905	0.015488	0.04497	0.032328		11.6	0.005423	0.002446	0.002931	0.002727	0.006767	0.005274	0.020278	0.017335	0.043058	0.038069	0.096259	0.076712		11.6	0.002571	0.002091	0.006257	0.00349	0.00352	0.006703	0.020004
11.8	0.010888	0.0083	0.008813	0.008045	0.017988	0.017335	0.050967	0.04606	0.130074	0.116829	0.269809	0.21217		11.8	0.005614	0.004902	0.000763	0.001614	-0.00169	0.002989	0.007016	0.008252	0.021114	0.01575	0.045819	0.032863		11.8	0.00512	0.002487	0.002737	0.002769	0.007248	0.005363	0.020961	0.017626	0.043435	0.038699	0.097191	0.07793		11.8	0.002458	0.002126	0.0069	0.003549	0.004043	0.006816	0.020235
12	0.010252	0.008439	0.009343	0.008179	0.019321	0.017621	0.051388	0.046819	0.132089	0.118681	0.272753	0.215375		12	0.004835	0.004932	0.000341	0.001637	-0.00294	0.003039	0.007433	0.008388	0.022123	0.016011	0.046756	0.033397		12	0.005103	0.002528	0.00197	0.00281	0.00744	0.005453	0.021573	0.017917	0.045504	0.039328	0.098847	0.079144		12	0.002489	0.002162	0.007025	0.003607	0.003446	0.00693	0.020372
12.2	0.011085	0.008577	0.009363	0.008314	0.019074	0.017907	0.051687	0.047578	0.133569	0.120528	0.275606	0.218567		12.2	0.004843	0.004961	0.001166	0.00166	-0.00321	0.003088	0.007772	0.008525	0.023061	0.016271	0.047085	0.03393		12.2	0.005442	0.002569	0.001824	0.002851	0.007635	0.005542	0.022219	0.018208	0.04591	0.039956	0.099921	0.080356		12.2	0.002162	0.002197	0.007552	0.003666	0.003738	0.007043	0.020832
12.4	0.010836	0.008716	0.008978	0.008449	0.018379	0.018192	0.052744	0.048337	0.13525	0.122372	0.278963	0.221747		12.4	0.004447	0.004988	0.000972	0.001683	-0.00331	0.003138	0.008662	0.008661	0.022466	0.016532	0.046987	0.034462		12.4	0.005161	0.002609	0.001484	0.002892	0.008434	0.005631	0.022696	0.018499	0.046792	0.040584	0.101372	0.081564		12.4	0.002016	0.002233	0.007531	0.003725	0.004007	0.007156	0.022026
12.6	0.01112	0.008855	0.009593	0.008583	0.018989	0.018478	0.052619	0.049094	0.137985	0.124211	0.282187	0.224915		12.6	0.004391	0.005015	0.001324	0.001706	-0.00304	0.003187	0.008908	0.008797	0.023167	0.016792	0.04788	0.034993		12.6	0.005275	0.00265	0.001629	0.002933	0.009537	0.005721	0.023092	0.018789	0.047165	0.04121	0.102256	0.082769		12.6	0.001875	0.002268	0.007383	0.003783	0.003801	0.007269	0.022761
12.8	0.01197	0.008994	0.009624	0.008718	0.019542	0.018763	0.05386	0.049851	0.139203	0.126047	0.285197	0.228072		12.8	0.005199	0.005042	0.001592	0.001729	-0.00237	0.003236	0.009246	0.008933	0.022883	0.017052	0.048653	0.035524		12.8	0.00479	0.002691	0.001785	0.002974	0.009422	0.00581	0.023328	0.019079	0.047848	0.041836	0.104102	0.08397		12.8	0.002353	0.002304	0.007154	0.003841	0.004427	0.007382	0.024087
13	0.012038	0.009133	0.009864	0.008853	0.019486	0.019048	0.054488	0.050607	0.14133	0.127878	0.288194	0.231216		13	0.005329	0.005067	0.001866	0.001752	-0.00302	0.003286	0.010066	0.009069	0.022891	0.017312	0.048764	0.036054		13	0.00472	0.002732	0.002208	0.003014	0.009817	0.005899	0.023407	0.019369	0.049168	0.04246	0.10489	0.085168		13	0.000902	0.002339	0.006688	0.0039	0.004511	0.007495	0.024419
13.2	0.012416	0.009271	0.010451	0.008987	0.020411	0.019332	0.055427	0.051363	0.142773	0.129706	0.291388	0.234349		13.2	0.006297	0.005092	0.001741	0.001774	-0.00249	0.003335	0.009602	0.009205	0.02271	0.017572	0.049506	0.036583		13.2	0.004222	0.002772	0.002144	0.003055	0.009368	0.005989	0.023236	0.019658	0.049407	0.043084	0.106232	0.086363		13.2	0.001361	0.002375	0.006923	0.003958	0.00417	0.007608	0.024339
13.4	0.012563	0.00941	0.010089	0.009122	0.020542	0.019617	0.055817	0.052118	0.144309	0.131529	0.294724	0.23747		13.4	0.006343	0.005116	0.00152	0.001797	-0.0023	0.003384	0.009959	0.00934	0.022811	0.017832	0.050515	0.037112		13.4	0.004176	0.002813	0.002362	0.003095	0.009705	0.006078	0.023672	0.019947	0.049975	0.043707	0.107572	0.087554		13.4	0.000771	0.00241	0.007126	0.004017	0.004903	0.00772	0.024281
13.6	0.012413	0.009549	0.010334	0.009256	0.020605	0.019901	0.057297	0.052872	0.145875	0.133348	0.298888	0.240579		13.6	0.006954	0.005139	0.001206	0.001819	-0.00261	0.003433	0.009701	0.009476	0.022889	0.018091	0.051471	0.03764		13.6	0.003845	0.002854	0.002331	0.003135	0.009688	0.006167	0.023825	0.020236	0.050407	0.044329	0.108369	0.088743		13.6	0.000631	0.002445	0.00648	0.004075	0.005277	0.007833	0.024988
13.8	0.01231	0.009687	0.010073	0.00939	0.021801	0.020185	0.05767	0.053625	0.14772	0.135164	0.301481	0.243676		13.8	0.006658	0.005162	0.001734	0.001841	-0.00256	0.003482	0.008757	0.009611	0.023875	0.01835	0.051791	0.038167		13.8	0.003191	0.002894	0.002758	0.003175	0.009889	0.006256	0.024412	0.020525	0.051446	0.044951	0.109498	0.089928		13.8	0.000572	0.002481	0.006434	0.004133	0.005425	0.007945	0.025238
14	0.012703	0.009826	0.009444	0.009525	0.02106	0.020469	0.058763	0.054378	0.149229	0.136975	0.305527	0.246761		14	0.007141	0.005184	0.001641	0.001864	-0.00193	0.003531	0.009032	0.009747	0.024397	0.018609	0.051917	0.038693		14	0.00338	0.002935	0.002892	0.003215	0.009101	0.006345	0.024293	0.020814	0.05166	0.045571	0.110325	0.091109		14	0.000875	0.002516	0.006268	0.004191	0.005683	0.008058	0.025783
14.2	0.012248	0.009964	0.009542	0.009659	0.022023	0.020752	0.05974	0.05513	0.151534	0.138782	0.309505	0.249835		14.2	0.006443	0.005205	0.00097	0.001886	-0.00249	0.00358	0.008279	0.009882	0.023991	0.018868	0.052092	0.039218		14.2	0.002638	0.002975	0.002278	0.003254	0.009968	0.006434	0.024205	0.021102	0.051951	0.046191	0.111866	0.092288		14.2	0.000557	0.002552	0.005552	0.004249	0.00599	0.00817	0.026349
14.4	0.011701	0.010102	0.009434	0.009793	0.022236	0.021035	0.060856	0.055882	0.153214	0.140586	0.312446	0.252898		14.4	0.006824	0.005226	0.001127	0.001907	-0.00172	0.003629	0.008098	0.010017	0.024014	0.019127	0.052066	0.039743		14.4	0.002939	0.003016	0.002658	0.003293	0.009673	0.006523	0.024273	0.02139	0.052009	0.046809	0.112306	0.093463		14.4	0.001488	0.002587	0.004618	0.004307	0.005756	0.008283	0.027055
14.6	0.011047	0.010241	0.008878	0.009927	0.022291	0.021318	0.062026	0.056633	0.155227	0.142385	0.316821	0.255949		14.6	0.006229	0.005246	0.000684	0.001929	-0.00212	0.003678	0.008227	0.010152	0.023869	0.019385	0.052768	0.040267		14.6	0.002822	0.003056	0.003179	0.003333	0.00975	0.006612	0.024839	0.021678	0.052225	0.047427	0.113305	0.094635		14.6	0.001052	0.002622	0.004666	0.004365	0.005784	0.008395	0.027929
14.8	0.010683	0.010379	0.009613	0.010061	0.023742	0.021601	0.063435	0.057383	0.158189	0.14418	0.321079	0.258988		14.8	0.005991	0.005265	0.00061	0.001951	-0.00278	0.003727	0.008109	0.010287	0.024545	0.019643	0.052756	0.04079		14.8	0.002985	0.003096	0.003578	0.003372	0.009427	0.006701	0.023785	0.021965	0.052968	0.048044	0.113447	0.095804		14.8	0.001397	0.002658	0.004508	0.004423	0.005614	0.008507	0.028221
15	0.01079	0.010517	0.009513	0.010195	0.023828	0.021883	0.063821	0.058132	0.160316	0.145972	0.324026	0.262016		15	0.005775	0.005284	0.0006	0.001972	-0.00264	0.003776	0.008314	0.010421	0.025266	0.019901	0.053299	0.041313		15	0.002753	0.003137	0.00393	0.003411	0.009079	0.006789	0.023681	0.022252	0.053358	0.04866	0.115184	0.096969		15	0.001256	0.002693	0.004633	0.004481	0.005869	0.008619	0.028251
15.2	0.010724	0.010655	0.00966	0.010329	0.023237	0.022165	0.065131	0.058881	0.162185	0.147759	0.327759	0.265032		15.2	0.006334	0.005302	1.34e-05	0.001994	-0.00241	0.003825	0.008303	0.010556	0.024873	0.020159	0.053701	0.041835		15.2	0.003662	0.003177	0.004326	0.003449	0.008078	0.006878	0.023849	0.022539	0.05382	0.049275	0.116506	0.098132		15.2	0.001565	0.002728	0.003855	0.004539	0.005752	0.008731	0.028482
15.4	0.01025	0.010793	0.009949	0.010463	0.023559	0.022447	0.065153	0.059629	0.164534	0.149542	0.331245	0.268038		15.4	0.004859	0.00532	-0.0005	0.002015	-0.00217	0.003874	0.008511	0.010691	0.025288	0.020417	0.054092	0.042356		15.4	0.003931	0.003217	0.004958	0.003488	0.007984	0.006967	0.024117	0.022826	0.054539	0.04989	0.118355	0.099291		15.4	0.001424	0.002763	0.004304	0.004597	0.005739	0.008843	0.029649
15.6	0.010626	0.010931	0.00955	0.010597	0.023918	0.022729	0.065977	0.060376	0.166794	0.151322	0.334373	0.271031		15.6	0.005572	0.005337	-0.00024	0.002036	-0.00123	0.003923	0.009145	0.010825	0.025693	0.020674	0.054981	0.042876		15.6	0.003491	0.003257	0.00507	0.003526	0.007793	0.007055	0.025388	0.023113	0.054522	0.050503	0.120238	0.100447		15.6	0.00162	0.002799	0.004761	0.004655	0.005918	0.008955	0.029491
15.8	0.010046	0.011069	0.009375	0.010731	0.023534	0.02301	0.066733	0.061123	0.168969	0.153098	0.338066	0.274014		15.8	0.005558	0.005354	-0.00029	0.002057	-0.00184	0.003971	0.009552	0.010959	0.026016	0.020931	0.054969	0.043396		15.8	0.003147	0.003298	0.00522	0.003565	0.00746	0.007144	0.026202	0.023399	0.055335	0.051116	0.121938	0.101599		15.8	0.000903	0.002834	0.005233	0.004712	0.006569	0.009067	0.029913
16	0.009763	0.011207	0.010375	0.010865	0.024312	0.023292	0.067167	0.061869	0.170644	0.154869	0.341309	0.276985		16	0.005771	0.00537	7.85e-06	0.002078	-0.00249	0.00402	0.009858	0.011094	0.026481	0.021188	0.055017	0.043915		16	0.003547	0.003338	0.00522	0.003603	0.00739	0.007233	0.026764	0.023685	0.057083	0.051728	0.123335	0.102749		16	0.000897	0.002869	0.005318	0.00477	0.006005	0.009179	0.029766
16.2	0.010251	0.011345	0.0099	0.010999	0.024067	0.023572	0.067291	0.062615	0.172421	0.156637	0.344296	0.279945		16.2	0.00579	0.005386	0.000596	0.002099	-0.00192	0.004069	0.010569	0.011228	0.026568	0.021445	0.054944	0.044433		16.2	0.00353	0.003378	0.005574	0.003641	0.007266	0.007321	0.026954	0.023971	0.057086	0.052339	0.124551	0.103895		16.2	0.000528	0.002904	0.005328	0.004828	0.006545	0.00929	0.030507
16.4	0.010047	0.011483	0.010152	0.011132	0.023831	0.023853	0.067836	0.063359	0.174238	0.158401	0.347967	0.282894		16.4	0.006618	0.005401	0.000556	0.00212	-0.00195	0.004117	0.010741	0.011362	0.025448	0.021702	0.055328	0.04495		16.4	0.003742	0.003418	0.006026	0.003678	0.007433	0.00741	0.027655	0.024256	0.058416	0.052949	0.126356	0.105039		16.4	0.000673	0.002939	0.005053	0.004885	0.007029	0.009402	0.030515
16.6	0.009205	0.011621	0.010986	0.011266	0.025234	0.024134	0.067974	0.064103	0.176193	0.160161	0.350871	0.285832		16.6	0.006742	0.005416	0.001106	0.002141	-0.0016	0.004166	0.01068	0.011495	0.026349	0.021958	0.055822	0.045467		16.6	0.004029	0.003458	0.006138	0.003716	0.007536	0.007498	0.02816	0.024541	0.059324	0.053559	0.127304	0.106179		16.6	0.000199	0.002975	0.005831	0.004943	0.006531	0.009514	0.030514
16.8	0.010512	0.011759	0.010075	0.0114	0.025273	0.024414	0.069428	0.064847	0.176972	0.161917	0.354014	0.288759		16.8	0.008049	0.00543	0.001865	0.002161	-0.00101	0.004214	0.01146	0.011629	0.026603	0.022215	0.05613	0.045983		16.8	0.003732	0.003498	0.005558	0.003754	0.007033	0.007586	0.028269	0.024826	0.060271	0.054167	0.128735	0.107316		16.8	0.000702	0.00301	0.006375	0.005	0.007307	0.009625	0.03064
17	0.010076	0.011896	0.010162	0.011533	0.024997	0.024694	0.069989	0.065589	0.178011	0.163669	0.3569	0.291674		17	0.007442	0.005444	0.002229	0.002182	-0.00131	0.004263	0.012098	0.011763	0.027059	0.022471	0.056732	0.046498		17	0.003836	0.003538	0.005544	0.003791	0.007142	0.007675	0.028338	0.025111	0.061915	0.054775	0.129097	0.10845		17	-0.00057	0.003045	0.006954	0.005058	0.007595	0.009736	0.029815
17.2	0.010033	0.012034	0.010469	0.011667	0.025965	0.024973	0.070919	0.066331	0.179442	0.165417	0.359782	0.294579		17.2	0.007685	0.005458	0.002579	0.002202	-0.00056	0.004311	0.011649	0.011896	0.027899	0.022727	0.057495	0.047013		17.2	0.004579	0.003577	0.004831	0.003828	0.007238	0.007763	0.02951	0.025396	0.062613	0.055381	0.130315	0.10958		17.2	-0.00018	0.00308	0.007542	0.005115	0.007772	0.009848	0.029046
17.4	0.010801	0.012171	0.009862	0.0118	0.025497	0.025253	0.07091	0.067073	0.180842	0.167162	0.362519	0.297473		17.4	0.007227	0.005471	0.003437	0.002222	-0.0009	0.00436	0.012074	0.01203	0.028334	0.022982	0.058028	0.047526		17.4	0.004894	0.003617	0.005097	0.003865	0.00799	0.007851	0.030319	0.02568	0.063596	0.055987	0.131405	0.110708		17.4	-0.00021	0.003115	0.007434	0.005172	0.008593	0.009959	0.028963
17.6	0.010719	0.012309	0.010357	0.011934	0.025264	0.025532	0.072068	0.067813	0.182965	0.168903	0.365372	0.300356		17.6	0.007528	0.005484	0.003805	0.002242	-0.00131	0.004408	0.01194	0.012163	0.028034	0.023238	0.058705	0.048039		17.6	0.004926	0.003657	0.004853	0.003902	0.00807	0.007939	0.03061	0.025964	0.06433	0.056593	0.132681	0.111833		17.6	-0.00017	0.00315	0.006864	0.00523	0.008932	0.01007	0.028969
17.8	0.011055	0.012446	0.010274	0.012067	0.025518	0.025811	0.072961	0.068553	0.184811	0.170639	0.367093	0.303228		17.8	0.006478	0.005496	0.004468	0.002262	-0.00082	0.004457	0.011735	0.012296	0.028704	0.023493	0.059459	0.048552		17.8	0.004595	0.003697	0.004259	0.003939	0.00846	0.008028	0.030779	0.026248	0.065151	0.057197	0.133941	0.112954		17.8	-0.00017	0.003185	0.00734	0.005287	0.008652	0.010181	0.028473
18	0.011221	0.012584	0.009818	0.0122	0.024401	0.02609	0.074082	0.069293	0.186209	0.172372	0.369663	0.306089		18	0.006741	0.005508	0.004239	0.002282	-0.00034	0.004505	0.01219	0.012429	0.028302	0.023748	0.059457	0.049063		18	0.004895	0.003737	0.003959	0.003975	0.00847	0.008116	0.030813	0.026531	0.06485	0.0578	0.135221	0.114072		18	0.000195	0.00322	0.007076	0.005344	0.008376	0.010292	0.028678
18.2	0.011321	0.012721	0.010587	0.012334	0.024458	0.026368	0.074891	0.070031	0.188443	0.174101	0.371657	0.308939		18.2	0.004771	0.00552	0.004402	0.002302	-0.00045	0.004553	0.012196	0.012562	0.027852	0.024003	0.060156	0.049574		18.2	0.005225	0.003776	0.003501	0.004012	0.010315	0.008204	0.031841	0.026815	0.065486	0.058403	0.136569	0.115188		18.2	7.09e-05	0.003255	0.006848	0.005401	0.00776	0.010403	0.028401
18.4	0.011592	0.012858	0.010006	0.012467	0.024097	0.026647	0.075808	0.070769	0.190173	0.175827	0.37386	0.311779		18.4	0.004901	0.005531	0.004207	0.002322	-0.00043	0.004601	0.012347	0.012695	0.028353	0.024258	0.061486	0.050084		18.4	0.005684	0.003816	0.00348	0.004048	0.01046	0.008292	0.031459	0.027098	0.066036	0.059005	0.137411	0.1163		18.4	0.000797	0.00329	0.007181	0.005458	0.007634	0.010514	0.028669
18.6	0.012499	0.012995	0.009797	0.0126	0.023108	0.026925	0.076827	0.071507	0.191761	0.177548	0.376709	0.314608		18.6	0.00386	0.005542	0.004156	0.002342	-0.00068	0.00465	0.012119	0.012828	0.028338	0.024512	0.062388	0.050594		18.6	0.005148	0.003856	0.003627	0.004084	0.010081	0.00838	0.031326	0.02738	0.066428	0.059606	0.138395	0.117409		18.6	0.000272	0.003325	0.007615	0.005515	0.007184	0.010625	0.028859
18.8	0.012446	0.013133	0.010826	0.012733	0.023429	0.027202	0.077796	0.072243	0.19415	0.179266	0.379616	0.317426		18.8	0.003431	0.005553	0.003989	0.002361	-0.00068	0.004698	0.012072	0.012961	0.029083	0.024767	0.063111	0.051103		18.8	0.005219	0.003895	0.003529	0.00412	0.009655	0.008468	0.030574	0.027663	0.066801	0.060206	0.139266	0.118515		18.8	0.001105	0.00336	0.007676	0.005572	0.007439	0.010735	0.029052
19	0.013863	0.01327	0.011065	0.012866	0.022789	0.02748	0.077776	0.072979	0.195587	0.18098	0.381424	0.320234		19	0.002833	0.005563	0.004008	0.00238	-0.00015	0.004746	0.0116	0.013093	0.029434	0.025021	0.063899	0.051611		19	0.004504	0.003935	0.002883	0.004156	0.009176	0.008555	0.030123	0.027945	0.067617	0.060805	0.141618	0.119618		19	0.000728	0.003395	0.007859	0.005629	0.007809	0.010846	0.029165
19.2	0.014569	0.013407	0.010843	0.012999	0.022266	0.027757	0.079245	0.073715	0.197421	0.18269	0.384191	0.323031		19.2	0.003008	0.005573	0.003987	0.0024	4.22e-05	0.004794	0.011589	0.013226	0.029016	0.025275	0.064479	0.052118		19.2	0.004688	0.003974	0.003711	0.004191	0.00925	0.008643	0.030518	0.028227	0.068368	0.061404	0.143208	0.120718		19.2	0.000644	0.00343	0.007497	0.005686	0.008181	0.010957	0.029658
19.4	0.014585	0.013544	0.011787	0.013132	0.023083	0.028034	0.079848	0.074449	0.200213	0.184396	0.386422	0.325817		19.4	0.00223	0.005583	0.003381	0.002419	9.49e-05	0.004842	0.011674	0.013358	0.029643	0.025529	0.064811	0.052624		19.4	0.00397	0.004014	0.003541	0.004227	0.00945	0.008731	0.030471	0.028509	0.069087	0.062001	0.144395	0.121815		19.4	1.56e-05	0.003465	0.00786	0.005743	0.00825	0.011067	0.029998
19.6	0.01528	0.013681	0.011948	0.013265	0.023653	0.028311	0.081354	0.075183	0.201762	0.186099	0.389087	0.328593		19.6	0.002868	0.005592	0.003749	0.002438	0.000451	0.00489	0.011252	0.01349	0.029853	0.025782	0.065416	0.05313		19.6	0.003454	0.004053	0.002683	0.004262	0.009573	0.008819	0.030306	0.028791	0.06972	0.062598	0.145625	0.122909		19.6	0.000339	0.0035	0.007826	0.0058	0.00883	0.011177	0.030139
19.8	0.015582	0.013818	0.011913	0.013398	0.023013	0.028587	0.082174	0.075917	0.203423	0.187798	0.391835	0.331359		19.8	0.003237	0.005601	0.00308	0.002457	-0.00042	0.004938	0.011109	0.013622	0.030095	0.026035	0.065505	0.053635		19.8	0.003168	0.004092	0.002753	0.004298	0.009122	0.008906	0.030646	0.029072	0.069961	0.063194	0.14753	0.124		19.8	-0.00017	0.003535	0.007782	0.005857	0.008516	0.011288	0.03009
20	0.015078	0.013955	0.012693	0.013531	0.023966	0.028864	0.083048	0.076649	0.204898	0.189493	0.394415	0.334114		20	0.003581	0.00561	0.002705	0.002476	-0.00086	0.004986	0.011135	0.013754	0.029476	0.026289	0.065951	0.05414		20	0.003332	0.004132	0.003214	0.004333	0.009377	0.008994	0.030131	0.029353	0.071295	0.063789	0.148834	0.125088		20	0.000298	0.00357	0.007925	0.005913	0.008593	0.011398	0.030686
20.2	0.015702	0.014091	0.01241	0.013663	0.023802	0.02914	0.08345	0.077381	0.206451	0.191184	0.396645	0.336859		20.2	0.004045	0.005619	0.002518	0.002495	-0.00079	0.005034	0.011614	0.013886	0.029409	0.026542	0.066125	0.054644		20.2	0.003012	0.004171	0.003861	0.004368	0.009231	0.009082	0.029919	0.029634	0.071235	0.064383	0.149867	0.126173		20.2	7.08e-05	0.003605	0.007743	0.00597	0.008825	0.011508	0.031272
20.4	0.015548	0.014228	0.012752	0.013796	0.024167	0.029416	0.08479	0.078113	0.207974	0.192871	0.400146	0.339593		20.4	0.004201	0.005627	0.001968	0.002513	-0.00106	0.005082	0.011271	0.014018	0.029392	0.026794	0.066604	0.055147		20.4	0.003203	0.00421	0.004597	0.004402	0.009069	0.009169	0.030255	0.029914	0.072089	0.064977	0.15103	0.127255		20.4	0.000168	0.00364	0.007642	0.006027	0.00937	0.011618	0.031846
20.6	0.014908	0.014365	0.013497	0.013929	0.026058	0.029691	0.085239	0.078843	0.210132	0.194555	0.402709	0.342318		20.6	0.004015	0.005635	0.002282	0.002532	-0.00135	0.005129	0.011876	0.01415	0.030329	0.027047	0.066352	0.055649		20.6	0.003279	0.004249	0.004052	0.004437	0.00912	0.009257	0.030278	0.030195	0.072638	0.06557	0.151395	0.128334		20.6	1.8e-07	0.003675	0.008527	0.006083	0.00933	0.011728	0.032054
20.8	0.016527	0.014501	0.01285	0.014061	0.025921	0.029967	0.086347	0.079573	0.211067	0.196235	0.405248	0.345031		20.8	0.004685	0.005643	0.003294	0.002551	-0.00123	0.005177	0.012234	0.014281	0.030948	0.0273	0.066475	0.05615		20.8	0.00367	0.004289	0.004128	0.004472	0.008892	0.009344	0.030603	0.030475	0.072857	0.066161	0.153292	0.12941		20.8	0.000221	0.00371	0.008552	0.00614	0.010434	0.011838	0.032451
21	0.016088	0.014638	0.013829	0.014194	0.026016	0.030242	0.086725	0.080303	0.212563	0.197912	0.408205	0.347735		21	0.004258	0.005651	0.003378	0.002569	-0.00163	0.005225	0.012169	0.014413	0.031045	0.027552	0.066644	0.056651		21	0.003886	0.004328	0.005015	0.004506	0.009331	0.009432	0.031512	0.030755	0.073581	0.066753	0.153804	0.130483		21	-0.00069	0.003744	0.008355	0.006196	0.01013	0.011948	0.032437
21.2	0.016429	0.014774	0.014181	0.014326	0.027197	0.030517	0.087433	0.081031	0.214838	0.199585	0.410971	0.350428		21.2	0.004962	0.005658	0.003377	0.002587	-0.00148	0.005273	0.012408	0.014544	0.031295	0.027804	0.066362	0.057151		21.2	0.003864	0.004367	0.004934	0.00454	0.009043	0.009519	0.032653	0.031034	0.073999	0.067343	0.154852	0.131553		21.2	0.000161	0.003779	0.007984	0.006253	0.009595	0.012058	0.033116
21.4	0.016978	0.014911	0.014085	0.014459	0.026875	0.030791	0.087021	0.081759	0.21602	0.201254	0.413965	0.353112		21.4	0.004995	0.005666	0.004063	0.002606	-0.00175	0.00532	0.013234	0.014675	0.030581	0.028056	0.066152	0.057651		21.4	0.002882	0.004406	0.005576	0.004574	0.009214	0.009606	0.032441	0.031314	0.074087	0.067932	0.15607	0.13262		21.4	7.73e-05	0.003814	0.007451	0.006309	0.009339	0.012168	0.033317
21.6	0.016396	0.015047	0.01479	0.014591	0.027505	0.031066	0.088077	0.082487	0.217244	0.202919	0.416904	0.355785		21.6	0.005507	0.005673	0.004111	0.002624	-0.00202	0.005368	0.013801	0.014806	0.03012	0.028307	0.066643	0.05815		21.6	0.003175	0.004445	0.005714	0.004608	0.009526	0.009694	0.032659	0.031593	0.074668	0.068521	0.156535	0.133685		21.6	0.00045	0.003849	0.00739	0.006365	0.00933	0.012277	0.034934
21.8	0.015623	0.015184	0.014631	0.014724	0.028243	0.03134	0.087734	0.083213	0.218527	0.204581	0.418601	0.358448		21.8	0.005228	0.005679	0.004475	0.002642	-0.00118	0.005415	0.01443	0.014937	0.030934	0.028559	0.067261	0.058648		21.8	0.003173	0.004484	0.006093	0.004642	0.010118	0.009781	0.032749	0.031872	0.07506	0.069109	0.157221	0.134746		21.8	0.000962	0.003884	0.008025	0.006422	0.008609	0.012387	0.0354
22	0.016428	0.01532	0.013946	0.014856	0.028029	0.031614	0.088348	0.08394	0.220226	0.206239	0.421889	0.361101		22	0.005704	0.005686	0.004697	0.00266	-0.00084	0.005463	0.015171	0.015068	0.030719	0.02881	0.067177	0.059145		22	0.003501	0.004523	0.006368	0.004676	0.010367	0.009868	0.033528	0.03215	0.074935	0.069696	0.158719	0.135804		22	0.002052	0.003918	0.007931	0.006478	0.008874	0.012497	0.036182
22.2	0.016376	0.015456	0.014436	0.014988	0.028809	0.031887	0.088186	0.084665	0.222163	0.207893	0.424694	0.363744		22.2	0.004775	0.005692	0.004678	0.002677	-0.00075	0.00551	0.015363	0.015199	0.030961	0.029061	0.067923	0.059642		22.2	0.003655	0.004562	0.006433	0.004709	0.01045	0.009955	0.034084	0.032429	0.075654	0.070282	0.159042	0.13686		22.2	0.002311	0.003953	0.007916	0.006534	0.00869	0.012606	0.036021
22.4	0.016694	0.015592	0.013858	0.01512	0.029741	0.032161	0.088331	0.08539	0.223196	0.209544	0.427831	0.366377		22.4	0.005159	0.005698	0.004836	0.002695	-0.00068	0.005558	0.015571	0.01533	0.031424	0.029312	0.068976	0.060138		22.4	0.003645	0.004601	0.005951	0.004743	0.010074	0.010042	0.033805	0.032707	0.076203	0.070867	0.159656	0.137912		22.4	0.003088	0.003988	0.00797	0.00659	0.008807	0.012715	0.036711
22.6	0.016693	0.015729	0.013811	0.015252	0.029309	0.032434	0.088449	0.086114	0.224156	0.211191	0.430868	0.369		22.6	0.004678	0.005704	0.005323	0.002713	-0.00027	0.005605	0.015947	0.01546	0.031353	0.029563	0.069193	0.060633		22.6	0.003473	0.00464	0.00613	0.004776	0.00978	0.010129	0.034473	0.032985	0.076948	0.071452	0.160862	0.138962		22.6	0.0026	0.004022	0.007636	0.006646	0.008751	0.012825	0.037093
22.8	0.017037	0.015865	0.015178	0.015385	0.03099	0.032707	0.089088	0.086837	0.22664	0.212834	0.433699	0.371614		22.8	0.004398	0.00571	0.004927	0.00273	-0.00049	0.005653	0.015898	0.015591	0.032424	0.029813	0.070439	0.061127		22.8	0.003841	0.004678	0.005851	0.004809	0.010661	0.010216	0.034896	0.033262	0.077221	0.072035	0.162199	0.140009		22.8	0.003991	0.004057	0.007714	0.006702	0.009335	0.012934	0.03757
23	0.017631	0.016001	0.015153	0.015517	0.030749	0.032979	0.089468	0.08756	0.227944	0.214474	0.43546	0.374217		23	0.004452	0.005716	0.004968	0.002748	0.00027	0.0057	0.015716	0.015721	0.033288	0.030064	0.071322	0.061621		23	0.00372	0.004717	0.005509	0.004842	0.010931	0.010303	0.034551	0.03354	0.077841	0.072618	0.163321	0.141053		23	0.003347	0.004092	0.007946	0.006758	0.009889	0.013043	0.037607
23.2	0.017509	0.016137	0.01534	0.015649	0.031299	0.033252	0.090764	0.088282	0.229805	0.21611	0.437888	0.376811		23.2	0.004461	0.005721	0.004733	0.002765	0.00066	0.005747	0.015824	0.015852	0.033695	0.030314	0.071966	0.062114		23.2	0.003878	0.004756	0.006203	0.004875	0.011603	0.01039	0.035569	0.033817	0.078021	0.0732	0.163808	0.142094		23.2	0.003208	0.004126	0.008048	0.006814	0.010286	0.013152	0.038451
23.4	0.01669	0.016273	0.016593	0.015781	0.032313	0.033524	0.090597	0.089004	0.2327	0.217742	0.439966	0.379395		23.4	0.004546	0.005727	0.004131	0.002783	0.001031	0.005795	0.015293	0.015982	0.034676	0.030564	0.073028	0.062607		23.4	0.003596	0.004794	0.005858	0.004907	0.011367	0.010477	0.036363	0.034094	0.079084	0.073782	0.164481	0.143132		23.4	0.002763	0.004161	0.008411	0.00687	0.010431	0.013261	0.038715
23.6	0.01719	0.016409	0.016038	0.015912	0.032608	0.033796	0.091714	0.089724	0.234027	0.219371	0.441839	0.381969		23.6	0.004846	0.005732	0.004706	0.0028	0.000838	0.005842	0.014584	0.016112	0.035184	0.030814	0.073808	0.063099		23.6	0.003971	0.004833	0.005372	0.00494	0.011531	0.010564	0.037142	0.034371	0.079606	0.074362	0.165718	0.144167		23.6	0.003473	0.004196	0.008985	0.006926	0.010246	0.01337	0.039159
23.8	0.016693	0.016544	0.015456	0.016044	0.032141	0.034068	0.092736	0.090445	0.236138	0.220997	0.443697	0.384533		23.8	0.005054	0.005737	0.004265	0.002817	0.000788	0.005889	0.014454	0.016242	0.035082	0.031063	0.074829	0.06359		23.8	0.004208	0.004872	0.00575	0.004972	0.011623	0.010651	0.037962	0.034647	0.07981	0.074942	0.16685	0.1452		23.8	0.0026	0.00423	0.009166	0.006982	0.010661	0.013479	0.038856
24	0.016078	0.01668	0.01581	0.016176	0.033492	0.034339	0.094211	0.091164	0.237765	0.222618	0.445179	0.387088		24	0.004655	0.005742	0.004409	0.002834	0.000684	0.005936	0.014147	0.016372	0.03435	0.031313	0.075658	0.06408		24	0.004343	0.00491	0.00572	0.005005	0.012391	0.010737	0.037719	0.034923	0.0813	0.075521	0.167481	0.14623		24	0.002697	0.004265	0.010465	0.007038	0.011032	0.013588	0.039944
24.2	0.016514	0.016816	0.014941	0.016308	0.03286	0.034611	0.094845	0.091883	0.239394	0.224237	0.446891	0.389633		24.2	0.00515	0.005747	0.004287	0.002851	0.000697	0.005983	0.014186	0.016501	0.034784	0.031562	0.076605	0.06457		24.2	0.004438	0.004949	0.005887	0.005037	0.012359	0.010824	0.03842	0.035199	0.081545	0.076099	0.168047	0.147256		24.2	0.002488	0.004299	0.010765	0.007093	0.011152	0.013697	0.039918
24.4	0.016279	0.016952	0.01522	0.01644	0.033148	0.034882	0.096249	0.092601	0.241382	0.225851	0.449725	0.392169		24.4	0.005081	0.005751	0.003584	0.002868	0.000411	0.006031	0.013513	0.016631	0.035394	0.031811	0.077208	0.065059		24.4	0.005039	0.004987	0.006268	0.005069	0.011635	0.010911	0.038675	0.035475	0.082486	0.076676	0.168525	0.14828		24.4	0.002073	0.004334	0.010594	0.007149	0.011294	0.013805	0.040631
24.6	0.015661	0.017087	0.016195	0.016571	0.033859	0.035152	0.096912	0.093319	0.243034	0.227462	0.451266	0.394695		24.6	0.004995	0.005756	0.003676	0.002885	0.00028	0.006078	0.013285	0.01676	0.035644	0.03206	0.077575	0.065547		24.6	0.004852	0.005026	0.005844	0.005101	0.012036	0.010997	0.038757	0.03575	0.083389	0.077253	0.168806	0.149301		24.6	0.001708	0.004368	0.010848	0.007205	0.01168	0.013914	0.040286
24.8	0.016429	0.017223	0.015637	0.016703	0.033305	0.035423	0.098114	0.094036	0.243847	0.22907	0.452809	0.397211		24.8	0.005336	0.00576	0.003849	0.002901	0.00039	0.006125	0.013448	0.01689	0.03601	0.032308	0.077742	0.066035		24.8	0.005352	0.005064	0.005721	0.005133	0.012118	0.011084	0.039274	0.036026	0.084334	0.077828	0.170382	0.15032		24.8	0.001037	0.004403	0.010705	0.00726	0.011328	0.014022	0.040231
25	0.016733	0.017358	0.016475	0.016834	0.033024	0.035693	0.099299	0.094752	0.246067	0.230674	0.45543	0.399718		25	0.005539	0.005764	0.003323	0.002918	-2.7e-05	0.006172	0.01311	0.017019	0.035518	0.032557	0.0776	0.066522		25	0.005424	0.005103	0.005621	0.005164	0.011905	0.01117	0.039794	0.036301	0.085167	0.078403	0.170404	0.151335		25	0.000633	0.004437	0.010438	0.007316	0.011215	0.014131	0.04113
25.2	0.017262	0.017494	0.016782	0.016966	0.03361	0.035963	0.1003	0.095468	0.248069	0.232274	0.456989	0.402216		25.2	0.005956	0.005768	0.003395	0.002934	0.00033	0.006219	0.013699	0.017148	0.035338	0.032805	0.077577	0.067008		25.2	0.005784	0.005141	0.005437	0.005196	0.011172	0.011257	0.039951	0.036575	0.086101	0.078977	0.170939	0.152348		25.2	0.000558	0.004472	0.011092	0.007371	0.011031	0.014239	0.041819
25.4	0.017783	0.017629	0.016535	0.017097	0.033248	0.036233	0.100687	0.096183	0.249137	0.233871	0.459467	0.404704		25.4	0.006206	0.005772	0.003489	0.002951	0.000185	0.006265	0.014297	0.017277	0.035043	0.033053	0.077929	0.067493		25.4	0.005583	0.005179	0.005678	0.005227	0.011561	0.011343	0.03972	0.03685	0.086894	0.079551	0.172122	0.153358		25.4	0.000334	0.004506	0.010487	0.007427	0.011113	0.014347	0.042316
25.6	0.018043	0.017764	0.017191	0.017229	0.033486	0.036503	0.10188	0.096897	0.250412	0.235464	0.462441	0.407182		25.6	0.006296	0.005776	0.002932	0.002967	-8.4e-05	0.006312	0.014592	0.017406	0.035453	0.033301	0.078595	0.067978		25.6	0.006126	0.005217	0.005655	0.005259	0.01156	0.011429	0.039952	0.037124	0.087381	0.080123	0.172592	0.154365		25.6	0.001339	0.004541	0.010625	0.007482	0.010965	0.014456	0.043356
25.8	0.018998	0.0179	0.017182	0.01736	0.033832	0.036772	0.101851	0.097611	0.252361	0.237054	0.464415	0.409652		25.8	0.006459	0.00578	0.003306	0.002983	0.000979	0.006359	0.014992	0.017535	0.035788	0.033549	0.078698	0.068463		25.8	0.006163	0.005256	0.005296	0.00529	0.011709	0.011516	0.039775	0.037398	0.08849	0.080695	0.174103	0.15537		25.8	0.001428	0.004575	0.010512	0.007537	0.011333	0.014564	0.04312
26	0.020643	0.018035	0.016751	0.017491	0.033674	0.037041	0.103369	0.098324	0.254087	0.23864	0.467757	0.412112		26	0.006463	0.005783	0.003351	0.002999	0.001217	0.006406	0.015664	0.017664	0.035586	0.033796	0.078319	0.068946		26	0.006121	0.005294	0.004259	0.005321	0.011458	0.011602	0.040014	0.037672	0.089043	0.081266	0.175343	0.156371		26	0.001596	0.00461	0.010082	0.007593	0.011791	0.014672	0.043428
26.2	0.020508	0.01817	0.017402	0.017623	0.03399	0.03731	0.103891	0.099036	0.255739	0.240223	0.469901	0.414563		26.2	0.005636	0.005787	0.002887	0.003016	0.001112	0.006453	0.015933	0.017793	0.036128	0.034044	0.078071	0.069429		26.2	0.006171	0.005332	0.004376	0.005352	0.011616	0.011688	0.039932	0.037946	0.089359	0.081836	0.17636	0.15737		26.2	0.001193	0.004644	0.009579	0.007648	0.011819	0.01478	0.043542
26.4	0.021265	0.018305	0.017355	0.017754	0.034876	0.037579	0.105178	0.099748	0.257065	0.241802	0.472314	0.417004		26.4	0.005824	0.00579	0.003587	0.003032	0.001267	0.006499	0.016657	0.017921	0.036753	0.034291	0.07838	0.069911		26.4	0.00644	0.00537	0.003793	0.005382	0.012757	0.011775	0.039369	0.038219	0.089813	0.082405	0.177904	0.158366		26.4	0.001764	0.004679	0.009247	0.007703	0.011985	0.014888	0.04424
26.6	0.022401	0.01844	0.017641	0.017885	0.034737	0.037847	0.105772	0.100459	0.259001	0.243378	0.475065	0.419437		26.6	0.005981	0.005793	0.003314	0.003047	0.001064	0.006546	0.017152	0.01805	0.037027	0.034538	0.078537	0.070392		26.6	0.006316	0.005408	0.003947	0.005413	0.01307	0.011861	0.039613	0.038492	0.090234	0.082974	0.180115	0.15936		26.6	0.001541	0.004713	0.009086	0.007758	0.012615	0.014996	0.045021
26.8	0.022417	0.018575	0.018729	0.018016	0.036376	0.038115	0.107139	0.101169	0.260818	0.24495	0.477568	0.42186		26.8	0.005709	0.005797	0.002954	0.003063	0.001064	0.006593	0.017083	0.018178	0.038584	0.034784	0.07948	0.070873		26.8	0.006244	0.005446	0.004586	0.005443	0.013109	0.011947	0.03973	0.038765	0.089876	0.083542	0.18054	0.16035		26.8	0.002071	0.004747	0.009249	0.007813	0.012493	0.015104	0.045299
27	0.022384	0.01871	0.018504	0.018147	0.035759	0.038383	0.107221	0.101879	0.261968	0.246519	0.479121	0.424274		27	0.006576	0.0058	0.003622	0.003079	0.001717	0.006639	0.017049	0.018306	0.038856	0.035031	0.079631	0.071353		27	0.005533	0.005484	0.004719	0.005474	0.012857	0.012033	0.039649	0.039038	0.090469	0.084109	0.181345	0.161338		27	0.001134	0.004782	0.009476	0.007868	0.013021	0.015211	0.04598
27.2	0.022326	0.018845	0.018398	0.018278	0.036677	0.038651	0.107594	0.102588	0.264189	0.248085	0.481743	0.426679		27.2	0.006707	0.005803	0.00408	0.003095	0.001231	0.006686	0.017089	0.018435	0.039031	0.035277	0.080343	0.071833		27.2	0.005194	0.005522	0.005021	0.005504	0.013218	0.012119	0.04052	0.03931	0.091376	0.084675	0.182378	0.162324		27.2	0.001173	0.004816	0.009879	0.007923	0.012854	0.015319	0.04664
27.4	0.021906	0.01898	0.018684	0.018409	0.037011	0.038919	0.107264	0.103297	0.266631	0.249646	0.483585	0.429075		27.4	0.006878	0.005806	0.004241	0.00311	0.001807	0.006733	0.016772	0.018563	0.039761	0.035524	0.080823	0.072311		27.4	0.005462	0.00556	0.00549	0.005534	0.013141	0.012205	0.041593	0.039582	0.092279	0.08524	0.183246	0.163306		27.4	0.000994	0.00485	0.010216	0.007978	0.01331	0.015426	0.04682
27.6	0.021891	0.019115	0.017449	0.01854	0.037614	0.039186	0.107692	0.104005	0.266977	0.251205	0.484668	0.431462		27.6	0.007032	0.005808	0.004809	0.003126	0.001241	0.006779	0.016382	0.01869	0.039959	0.03577	0.081645	0.07279		27.6	0.005055	0.005598	0.005536	0.005564	0.013822	0.012291	0.041795	0.039854	0.092633	0.085805	0.184112	0.164286		27.6	0.001484	0.004885	0.010128	0.008033	0.01286	0.015534	0.046168
27.8	0.021389	0.01925	0.017571	0.018671	0.037514	0.039453	0.108347	0.104712	0.2683	0.25276	0.486619	0.43384		27.8	0.007088	0.005811	0.004652	0.003141	0.001236	0.006825	0.016057	0.018818	0.039934	0.036016	0.082747	0.073267		27.8	0.005044	0.005636	0.006064	0.005594	0.014546	0.012377	0.041975	0.040126	0.093435	0.086369	0.185209	0.165263		27.8	0.001269	0.004919	0.010002	0.008088	0.013383	0.015641	0.046442
28	0.021297	0.019384	0.017398	0.018802	0.038467	0.03972	0.109018	0.105419	0.269858	0.254312	0.488615	0.436209		28	0.006766	0.005814	0.005058	0.003157	0.000989	0.006872	0.01589	0.018946	0.039982	0.036261	0.08368	0.073744		28	0.005183	0.005674	0.00651	0.005624	0.014743	0.012462	0.042346	0.040397	0.094356	0.086932	0.185927	0.166238		28	0.002048	0.004953	0.010684	0.008143	0.012491	0.015749	0.046653
28.2	0.021157	0.019519	0.016439	0.018933	0.037181	0.039986	0.109129	0.106125	0.271096	0.25586	0.490778	0.438569		28.2	0.007343	0.005816	0.004668	0.003172	0.000805	0.006918	0.015497	0.019074	0.039729	0.036507	0.084585	0.07422		28.2	0.005763	0.005711	0.006834	0.005653	0.014149	0.012548	0.042365	0.040669	0.095089	0.087494	0.186522	0.167209		28.2	0.001942	0.004987	0.010138	0.008198	0.011922	0.015856	0.046392
28.4	0.020603	0.019654	0.016964	0.019063	0.037194	0.040253	0.110388	0.10683	0.272645	0.257404	0.493253	0.44092		28.4	0.007618	0.005819	0.00371	0.003187	0.00046	0.006965	0.014982	0.019201	0.039759	0.036752	0.085122	0.074695		28.4	0.00612	0.005749	0.007596	0.005683	0.013899	0.012634	0.042042	0.04094	0.095912	0.088056	0.1868	0.168178		28.4	0.002124	0.005022	0.009822	0.008253	0.011415	0.015963	0.046446
28.6	0.019339	0.019788	0.017233	0.019194	0.037591	0.040519	0.110704	0.107535	0.273444	0.258946	0.494481	0.443262		28.6	0.007304	0.005821	0.003402	0.003202	0.000783	0.007011	0.014874	0.019329	0.039834	0.036997	0.086003	0.07517		28.6	0.006676	0.005787	0.008141	0.005712	0.014479	0.01272	0.042096	0.04121	0.097047	0.088616	0.187112	0.169145		28.6	0.002023	0.005056	0.009891	0.008307	0.011305	0.01607	0.046482
28.8	0.020142	0.019923	0.016378	0.019325	0.037378	0.040784	0.111705	0.108239	0.274708	0.260484	0.496361	0.445595		28.8	0.007613	0.005824	0.003654	0.003217	0.000619	0.007057	0.015638	0.019456	0.039447	0.037242	0.086158	0.075644		28.8	0.007562	0.005825	0.008394	0.005742	0.014695	0.012805	0.0425	0.041481	0.097175	0.089176	0.188066	0.170108		28.8	0.002219	0.00509	0.009874	0.008362	0.011024	0.016178	0.046722
29	0.020438	0.020057	0.016654	0.019455	0.037048	0.04105	0.112584	0.108942	0.276771	0.262018	0.499	0.44792		29	0.007424	0.005826	0.003323	0.003232	0.001004	0.007103	0.014887	0.019583	0.038902	0.037487	0.086736	0.076117		29	0.007887	0.005862	0.00865	0.005771	0.014727	0.012891	0.043419	0.041751	0.097007	0.089736	0.188529	0.17107		29	0.002005	0.005124	0.010211	0.008417	0.011306	0.016285	0.04713
29.2	0.020121	0.020192	0.016946	0.019586	0.03782	0.041315	0.113175	0.109645	0.278411	0.263549	0.501225	0.450236		29.2	0.007738	0.005828	0.002985	0.003247	0.002099	0.00715	0.015523	0.01971	0.039041	0.037731	0.087742	0.07659		29.2	0.0085	0.0059	0.008981	0.0058	0.014692	0.012976	0.043483	0.042021	0.097439	0.090294	0.189134	0.172028		29.2	0.002602	0.005158	0.010839	0.008471	0.010692	0.016391	0.047211
29.4	0.0212	0.020326	0.016901	0.019716	0.037354	0.041581	0.113967	0.110347	0.279611	0.265077	0.504428	0.452543		29.4	0.007866	0.00583	0.002371	0.003262	0.002038	0.007196	0.016129	0.019837	0.039112	0.037976	0.087898	0.077062		29.4	0.008854	0.005937	0.008375	0.005829	0.015159	0.013062	0.043425	0.042291	0.098358	0.090852	0.190791	0.172984		29.4	0.002663	0.005193	0.010325	0.008526	0.010592	0.016498	0.047783
29.6	0.021754	0.02046	0.017753	0.019847	0.037701	0.041846	0.115368	0.111049	0.281657	0.266602	0.507246	0.454841		29.6	0.007069	0.005832	0.00189	0.003276	0.00231	0.007242	0.016402	0.019964	0.039758	0.03822	0.088024	0.077533		29.6	0.009041	0.005975	0.008089	0.005857	0.015698	0.013147	0.044081	0.04256	0.098389	0.091409	0.192173	0.173937		29.6	0.003251	0.005227	0.010627	0.00858	0.010667	0.016605	0.047648
29.8	0.021055	0.020594	0.017366	0.019977	0.037645	0.04211	0.116165	0.11175	0.282805	0.268123	0.508872	0.457131		29.8	0.00738	0.005834	0.00193	0.003291	0.003595	0.007288	0.016902	0.020091	0.04031	0.038464	0.087837	0.078004		29.8	0.009167	0.006012	0.007707	0.005886	0.016298	0.013233	0.04379	0.04283	0.1	0.091965	0.194001	0.174888		29.8	0.003002	0.005261	0.011149	0.008635	0.011456	0.016712	0.047814
30	0.021033	0.020729	0.016828	0.020107	0.036754	0.042375	0.11765	0.11245	0.284242	0.26964	0.511417	0.459412		30	0.006858	0.005836	0.001925	0.003306	0.003239	0.007334	0.01738	0.020217	0.041019	0.038708	0.086934	0.078474		30	0.00851	0.00605	0.007454	0.005915	0.016438	0.013318	0.043916	0.043099	0.099852	0.09252	0.195109	0.175836		30	0.00316	0.005295	0.010982	0.008689	0.011526	0.016818	0.048455
30.2	0.020564	0.020863	0.018053	0.020238	0.037115	0.042639	0.1182	0.113149	0.286201	0.271155	0.513336	0.461685		30.2	0.006	0.005838	0.001938	0.00332	0.003075	0.00738	0.017312	0.020344	0.041789	0.038951	0.086846	0.078943		30.2	0.008366	0.006087	0.007866	0.005943	0.016753	0.013404	0.044511	0.043368	0.099951	0.093075	0.197285	0.176781		30.2	0.003544	0.005329	0.011201	0.008743	0.011368	0.016925	0.049341
30.4	0.020472	0.020997	0.018357	0.020368	0.038012	0.042903	0.118812	0.113848	0.287326	0.272666	0.515882	0.463949		30.4	0.006251	0.00584	0.002369	0.003335	0.003483	0.007426	0.01756	0.02047	0.042572	0.039195	0.087197	0.079412		30.4	0.008311	0.006125	0.007636	0.005971	0.016948	0.013489	0.044741	0.043636	0.100498	0.093628	0.198535	0.177724		30.4	0.00413	0.005363	0.011487	0.008798	0.011093	0.017032	0.050321
30.6	0.021053	0.021131	0.018651	0.020498	0.037755	0.043167	0.119471	0.114547	0.288715	0.274173	0.517928	0.466204		30.6	0.006357	0.005842	0.001601	0.003349	0.002546	0.007472	0.017709	0.020597	0.043042	0.039438	0.08691	0.07988		30.6	0.008218	0.006162	0.007365	0.006	0.016606	0.013574	0.045451	0.043905	0.101018	0.094181	0.200312	0.178664		30.6	0.003716	0.005397	0.0118	0.008852	0.011383	0.017138	0.051299
30.8	0.020441	0.021265	0.01953	0.020628	0.038936	0.04343	0.120432	0.115245	0.289935	0.275678	0.519497	0.468451		30.8	0.005476	0.005844	0.001817	0.003363	0.002043	0.007518	0.017849	0.020723	0.043829	0.039681	0.087472	0.080348		30.8	0.007963	0.006199	0.008117	0.006028	0.016507	0.013659	0.046114	0.044173	0.101511	0.094734	0.20035	0.179601		30.8	0.003657	0.005431	0.011568	0.008906	0.011529	0.017244	0.0513
31	0.020164	0.021399	0.019917	0.020758	0.038497	0.043694	0.119767	0.115942	0.291263	0.277179	0.520771	0.47069		31	0.006307	0.005845	0.00256	0.003377	0.001971	0.007564	0.018298	0.020849	0.043327	0.039924	0.087277	0.080814		31	0.0077	0.006236	0.007719	0.006056	0.016063	0.013745	0.046949	0.044441	0.102714	0.095285	0.201158	0.180536		31	0.00348	0.005465	0.011302	0.00896	0.012241	0.017351	0.051754
31.2	0.020478	0.021533	0.020654	0.020888	0.038302	0.043957	0.120309	0.116638	0.293054	0.278676	0.523228	0.47292		31.2	0.005479	0.005847	0.001915	0.003391	0.001084	0.00761	0.019144	0.020975	0.043554	0.040167	0.08758	0.08128		31.2	0.007723	0.006274	0.007377	0.006084	0.016003	0.01383	0.047336	0.044709	0.103728	0.095836	0.201977	0.181469		31.2	0.003823	0.005499	0.01086	0.009014	0.012763	0.017457	0.05185
31.4	0.020299	0.021666	0.021895	0.021018	0.038264	0.044219	0.119798	0.117334	0.294813	0.280171	0.523648	0.475141		31.4	0.005711	0.005849	0.002036	0.003405	0.001036	0.007656	0.018504	0.021101	0.044967	0.040409	0.087623	0.081746		31.4	0.007476	0.006311	0.007618	0.006111	0.015848	0.013915	0.04774	0.044976	0.103756	0.096386	0.202315	0.182399		31.4	0.004095	0.005533	0.011228	0.009068	0.013279	0.017563	0.051594
31.6	0.020616	0.0218	0.021302	0.021148	0.038954	0.044482	0.119671	0.118029	0.295404	0.281662	0.524762	0.477355		31.6	0.006393	0.00585	0.002451	0.003419	0.000106	0.007701	0.018842	0.021227	0.045304	0.040652	0.08789	0.082211		31.6	0.00713	0.006348	0.007471	0.006139	0.015624	0.014	0.047548	0.045243	0.104731	0.096935	0.202531	0.183326		31.6	0.004385	0.005567	0.010265	0.009122	0.013691	0.017669	0.0517
31.8	0.021031	0.021934	0.021626	0.021278	0.039096	0.044744	0.120382	0.118724	0.297503	0.283149	0.527038	0.47956		31.8	0.007018	0.005852	0.002508	0.003433	-0.00035	0.007747	0.018492	0.021353	0.045411	0.040894	0.088304	0.082675		31.8	0.007892	0.006385	0.007113	0.006166	0.015861	0.014085	0.047586	0.04551	0.105457	0.097484	0.203348	0.184251		31.8	0.004386	0.005601	0.010042	0.009176	0.013936	0.017775	0.051921
32	0.020936	0.022067	0.02154	0.021408	0.04033	0.045007	0.120576	0.119418	0.300141	0.284634	0.528277	0.481756		32	0.007044	0.005853	0.002144	0.003447	-0.001	0.007793	0.018948	0.021478	0.045485	0.041136	0.089562	0.083138		32	0.007912	0.006422	0.007609	0.006194	0.014959	0.01417	0.04743	0.045777	0.106048	0.098031	0.203779	0.185173		32	0.004712	0.005635	0.010522	0.00923	0.014389	0.017881	0.051947
32.2	0.020634	0.022201	0.021049	0.021538	0.039747	0.045269	0.121107	0.120111	0.301317	0.286115	0.529805	0.483945		32.2	0.008362	0.005855	0.001538	0.003461	-0.00107	0.007838	0.018872	0.021604	0.045155	0.041378	0.089813	0.083601		32.2	0.007902	0.006459	0.007472	0.006221	0.014647	0.014255	0.047194	0.046044	0.106589	0.098578	0.203781	0.186092		32.2	0.004124	0.005669	0.010424	0.009284	0.014584	0.017987	0.052168
32.4	0.020794	0.022335	0.021372	0.021667	0.040711	0.04553	0.122395	0.120804	0.302882	0.287593	0.531961	0.486125		32.4	0.008505	0.005856	0.001173	0.003475	-0.00157	0.007884	0.019207	0.021729	0.045689	0.041619	0.090621	0.084063		32.4	0.007715	0.006496	0.007477	0.006248	0.015077	0.014339	0.046985	0.04631	0.107523	0.099124	0.20396	0.18701		32.4	0.003867	0.005703	0.010371	0.009338	0.01539	0.018093	0.052522
32.6	0.020359	0.022468	0.021	0.021797	0.041053	0.045792	0.122382	0.121496	0.304707	0.289068	0.533264	0.488297		32.6	0.008643	0.005857	0.001243	0.003488	-0.00072	0.00793	0.01931	0.021855	0.046233	0.041861	0.091458	0.084524		32.6	0.007456	0.006533	0.007794	0.006275	0.014854	0.014424	0.047589	0.046576	0.107618	0.09967	0.203548	0.187924		32.6	0.003894	0.005737	0.010569	0.009392	0.015582	0.018198	0.052752
32.8	0.021324	0.022602	0.020024	0.021927	0.040999	0.046053	0.123661	0.122187	0.306018	0.290539	0.535837	0.49046		32.8	0.008507	0.005859	0.001519	0.003502	-0.00036	0.007975	0.019661	0.02198	0.04622	0.042102	0.091779	0.084985		32.8	0.007401	0.00657	0.007561	0.006302	0.015104	0.014509	0.047816	0.046842	0.10694	0.100215	0.203999	0.188836		32.8	0.004075	0.005771	0.010676	0.009445	0.016291	0.018304	0.052942
33	0.021491	0.022735	0.020473	0.022056	0.041909	0.046314	0.124233	0.122878	0.308021	0.292007	0.53828	0.492616		33	0.008448	0.00586	0.001578	0.003515	0.000396	0.008021	0.019079	0.022105	0.046345	0.042343	0.092528	0.085446		33	0.006868	0.006607	0.006917	0.006329	0.015382	0.014594	0.04801	0.047107	0.107329	0.100758	0.204445	0.189746		33	0.003671	0.005805	0.011552	0.009499	0.016453	0.01841	0.052743
33.2	0.02137	0.022868	0.020582	0.022186	0.04305	0.046575	0.125167	0.123568	0.309515	0.293472	0.540009	0.494763		33.2	0.008933	0.005861	0.001327	0.003529	0.000341	0.008066	0.020409	0.02223	0.047183	0.042584	0.093486	0.085905		33.2	0.006792	0.006644	0.006769	0.006356	0.015657	0.014678	0.047839	0.047373	0.108181	0.101302	0.204894	0.190653		33.2	0.004044	0.005839	0.011975	0.009553	0.016591	0.018515	0.053146
33.4	0.022198	0.023002	0.01972	0.022315	0.04251	0.046835	0.126093	0.124258	0.310287	0.294934	0.541957	0.496903		33.4	0.0092	0.005862	0.001679	0.003542	0.000212	0.008112	0.021181	0.022355	0.047067	0.042825	0.093803	0.086364		33.4	0.006353	0.006681	0.005813	0.006383	0.015739	0.014763	0.047969	0.047638	0.109839	0.101844	0.206471	0.191557		33.4	0.003055	0.005873	0.012205	0.009606	0.017015	0.018621	0.053668
33.6	0.021266	0.023135	0.01972	0.022445	0.04296	0.047096	0.127092	0.124947	0.311912	0.296392	0.544037	0.499034		33.6	0.008384	0.005863	0.002218	0.003555	0.000138	0.008157	0.021435	0.02248	0.048042	0.043065	0.093971	0.086822		33.6	0.005584	0.006717	0.005732	0.006409	0.015978	0.014848	0.048456	0.047903	0.110211	0.102386	0.207637	0.19246		33.6	0.004023	0.005906	0.012805	0.00966	0.017305	0.018726	0.053562
33.8	0.021231	0.023268	0.019277	0.022574	0.042664	0.047356	0.127326	0.125635	0.312204	0.297848	0.545733	0.501157		33.8	0.009097	0.005865	0.002564	0.003568	0.001141	0.008202	0.021619	0.022604	0.048729	0.043305	0.094252	0.08728		33.8	0.005375	0.006754	0.00615	0.006435	0.016228	0.014932	0.048271	0.048167	0.110834	0.102927	0.208718	0.193359		33.8	0.003802	0.00594	0.013726	0.009714	0.016989	0.018831	0.053869
34	0.022188	0.023401	0.019142	0.022704	0.04248	0.047616	0.128157	0.126323	0.313425	0.2993	0.54806	0.503272		34	0.008205	0.005866	0.003416	0.003581	0.000955	0.008248	0.0218	0.022729	0.048764	0.043546	0.09411	0.087737		34	0.004836	0.006791	0.006392	0.006462	0.016421	0.015017	0.048654	0.048432	0.110876	0.103467	0.209627	0.194256		34	0.003947	0.005974	0.013294	0.009767	0.016392	0.018937	0.054359
34.2	0.022311	0.023534	0.020725	0.022833	0.043397	0.047875	0.12847	0.12701	0.314756	0.300748	0.549831	0.505379		34.2	0.007904	0.005867	0.00329	0.003594	0.001685	0.008293	0.021758	0.022853	0.049049	0.043786	0.095226	0.088193		34.2	0.004819	0.006828	0.006496	0.006488	0.01583	0.015101	0.049256	0.048696	0.111522	0.104006	0.21105	0.195151		34.2	0.00359	0.006008	0.01385	0.00982	0.015528	0.019042	0.054914
34.4	0.022618	0.023667	0.020475	0.022962	0.043956	0.048135	0.12922	0.127696	0.315366	0.302194	0.551751	0.507479		34.4	0.007649	0.005868	0.003328	0.003607	0.002197	0.008338	0.021722	0.022978	0.049656	0.044025	0.095933	0.088649		34.4	0.005103	0.006864	0.006466	0.006514	0.016052	0.015185	0.050069	0.04896	0.112057	0.104545	0.211152	0.196043		34.4	0.003853	0.006042	0.01359	0.009874	0.015404	0.019147	0.055506
34.6	0.023943	0.0238	0.020818	0.023091	0.04357	0.048394	0.130321	0.128382	0.316466	0.303636	0.553392	0.50957		34.6	0.007652	0.005869	0.002854	0.00362	0.001724	0.008383	0.021951	0.023102	0.049126	0.044265	0.096217	0.089104		34.6	0.005572	0.006901	0.006562	0.00654	0.015941	0.01527	0.050393	0.049224	0.112733	0.105083	0.2127	0.196933		34.6	0.003288	0.006075	0.013007	0.009927	0.015855	0.019252	0.056227
34.8	0.02386	0.023933	0.021486	0.023221	0.044914	0.048653	0.130931	0.129067	0.318178	0.305076	0.55542	0.511654		34.8	0.006845	0.00587	0.002998	0.003633	0.001995	0.008429	0.022421	0.023226	0.048876	0.044504	0.097222	0.089558		34.8	0.005628	0.006937	0.007263	0.006566	0.016013	0.015354	0.050613	0.049487	0.113459	0.10562	0.213189	0.19782		34.8	0.003475	0.006109	0.012495	0.00998	0.015375	0.019357	0.056251
35	0.023735	0.024066	0.021689	0.02335	0.043977	0.048911	0.131149	0.129752	0.319129	0.306512	0.556829	0.513729		35	0.007671	0.005871	0.002961	0.003646	0.002285	0.008474	0.022816	0.02335	0.048223	0.044744	0.097315	0.090012		35	0.00527	0.006974	0.007273	0.006592	0.015216	0.015438	0.051063	0.049751	0.114618	0.106156	0.213634	0.198705		35	0.00376	0.006143	0.012041	0.010034	0.015544	0.019462	0.055946
35.2	0.024682	0.024199	0.022062	0.023479	0.043509	0.04917	0.132828	0.130436	0.320537	0.307945	0.558839	0.515797		35.2	0.006615	0.005871	0.001954	0.003659	0.002184	0.008519	0.022428	0.023474	0.048016	0.044983	0.098058	0.090465		35.2	0.005386	0.00701	0.00748	0.006617	0.014976	0.015523	0.050741	0.050014	0.11537	0.106692	0.214568	0.199587		35.2	0.00399	0.006176	0.011863	0.010087	0.01583	0.019567	0.057078
35.4	0.025058	0.024332	0.02244	0.023608	0.043799	0.049428	0.132587	0.131119	0.322502	0.309374	0.559663	0.517857		35.4	0.007445	0.005872	0.001985	0.003671	0.002531	0.008564	0.021399	0.023598	0.048764	0.045222	0.099093	0.090917		35.4	0.005008	0.007047	0.00763	0.006643	0.015058	0.015607	0.051358	0.050277	0.115019	0.107227	0.214924	0.200467		35.4	0.00408	0.00621	0.011879	0.01014	0.016228	0.019671	0.057647
35.6	0.025354	0.024464	0.02203	0.023737	0.044008	0.049686	0.13345	0.131802	0.323474	0.310801	0.561661	0.51991		35.6	0.007715	0.005873	0.001928	0.003684	0.00239	0.008609	0.021739	0.023722	0.048141	0.04546	0.099388	0.091369		35.6	0.005475	0.007083	0.007639	0.006668	0.015171	0.015691	0.051641	0.050539	0.11603	0.107761	0.216051	0.201345		35.6	0.004251	0.006244	0.010819	0.010193	0.016274	0.019776	0.058748
35.8	0.025075	0.024597	0.022703	0.023866	0.043719	0.049944	0.134348	0.132484	0.325904	0.312224	0.563107	0.521954		35.8	0.007529	0.005874	0.00148	0.003696	0.002287	0.008654	0.021416	0.023845	0.047794	0.045699	0.100363	0.09182		35.8	0.005879	0.00712	0.00738	0.006694	0.015822	0.015775	0.051995	0.050802	0.116159	0.108295	0.216863	0.20222		35.8	0.00445	0.006277	0.011114	0.010246	0.016076	0.019881	0.059049
36	0.024449	0.02473	0.023328	0.023995	0.044499	0.050202	0.135061	0.133165	0.327683	0.313645	0.563953	0.523991		36	0.006878	0.005875	0.001286	0.003709	0.002121	0.008699	0.021802	0.023969	0.048015	0.045937	0.101077	0.092271		36	0.005933	0.007156	0.007558	0.006719	0.015132	0.015859	0.052326	0.051064	0.116436	0.108828	0.217342	0.203093		36	0.004706	0.006311	0.011523	0.010299	0.016605	0.019985	0.059725
36.2	0.02404	0.024862	0.022639	0.024123	0.0436	0.050459	0.136165	0.133846	0.328457	0.315062	0.56578	0.52602		36.2	0.007064	0.005876	0.001381	0.003721	0.002508	0.008744	0.022104	0.024093	0.04838	0.046175	0.101219	0.092721		36.2	0.006165	0.007192	0.007059	0.006744	0.015531	0.015943	0.052706	0.051326	0.116511	0.10936	0.217549	0.203963		36.2	0.004291	0.006345	0.011048	0.010352	0.017216	0.02009	0.060054
36.4	0.024255	0.024995	0.02258	0.024252	0.044243	0.050716	0.137309	0.134527	0.330384	0.316476	0.567771	0.528042		36.4	0.005763	0.005876	0.001524	0.003734	0.002353	0.008789	0.022535	0.024216	0.048778	0.046413	0.101743	0.09317		36.4	0.006309	0.007229	0.006766	0.006769	0.015571	0.016027	0.052813	0.051587	0.116815	0.109891	0.218575	0.204831		36.4	0.004416	0.006378	0.010839	0.010405	0.017295	0.020194	0.060527
36.6	0.023361	0.025127	0.022527	0.024381	0.044301	0.050973	0.137179	0.135206	0.332752	0.317887	0.568908	0.530056		36.6	0.006056	0.005877	0.002095	0.003746	0.003034	0.008834	0.02235	0.024339	0.049194	0.046651	0.102404	0.093619		36.6	0.006463	0.007265	0.00728	0.006794	0.015284	0.016111	0.053303	0.051849	0.117106	0.110421	0.218746	0.205697		36.6	0.00502	0.006412	0.011352	0.010458	0.017338	0.020298	0.060185
36.8	0.023699	0.025259	0.022335	0.024509	0.044118	0.05123	0.138653	0.135885	0.334284	0.319295	0.570837	0.532062		36.8	0.005746	0.005878	0.002568	0.003758	0.002844	0.008879	0.02242	0.024462	0.049007	0.046889	0.10229	0.094067		36.8	0.006886	0.007301	0.006994	0.006819	0.015398	0.016195	0.053277	0.05211	0.11816	0.110951	0.219709	0.20656		36.8	0.004646	0.006446	0.011711	0.010511	0.017372	0.020403	0.060288
37	0.023226	0.025392	0.022917	0.024638	0.044615	0.051486	0.139097	0.136564	0.336379	0.320699	0.572066	0.534061		37	0.005504	0.005878	0.002972	0.00377	0.002528	0.008923	0.022441	0.024585	0.049626	0.047126	0.103082	0.094514		37	0.006568	0.007337	0.006576	0.006843	0.015813	0.016279	0.05375	0.052371	0.118913	0.11148	0.220471	0.207421		37	0.004574	0.006479	0.012071	0.010564	0.016935	0.020507	0.060111
37.2	0.022914	0.025524	0.02248	0.024767	0.044952	0.051743	0.140017	0.137241	0.337614	0.322101	0.573334	0.536052		37.2	0.005406	0.005879	0.003137	0.003782	0.002376	0.008968	0.02374	0.024708	0.050173	0.047364	0.103376	0.094961		37.2	0.006601	0.007373	0.006352	0.006868	0.01602	0.016363	0.054304	0.052632	0.119778	0.112009	0.221483	0.208279		37.2	0.004475	0.006513	0.012243	0.010616	0.017103	0.020611	0.059988
37.4	0.022954	0.025656	0.022056	0.024895	0.044379	0.051999	0.140677	0.137919	0.338981	0.323499	0.575471	0.538036		37.4	0.005663	0.00588	0.003244	0.003794	0.002247	0.009013	0.023909	0.024831	0.049693	0.047601	0.103585	0.095407		37.4	0.007211	0.007409	0.005665	0.006893	0.016104	0.016446	0.054502	0.052893	0.121163	0.112536	0.222842	0.209135		37.4	0.003901	0.006546	0.012641	0.010669	0.01762	0.020715	0.06052
37.6	0.023364	0.025788	0.023021	0.025024	0.045004	0.052254	0.141417	0.138595	0.341181	0.324895	0.577441	0.540012		37.6	0.004671	0.00588	0.003759	0.003806	0.00179	0.009058	0.023436	0.024954	0.050335	0.047838	0.103599	0.095852		37.6	0.007382	0.007445	0.005732	0.006917	0.016965	0.01653	0.054849	0.053153	0.12104	0.113063	0.223731	0.209989		37.6	0.004496	0.00658	0.012884	0.010722	0.017531	0.020819	0.060421
37.8	0.023886	0.025921	0.022863	0.025152	0.045509	0.05251	0.141676	0.139271	0.341429	0.326287	0.578429	0.541981		37.8	0.006266	0.005881	0.003931	0.003818	0.002366	0.009102	0.023646	0.025077	0.050332	0.048074	0.104376	0.096297		37.8	0.00717	0.007482	0.006301	0.006941	0.017499	0.016614	0.054805	0.053413	0.121969	0.113589	0.22432	0.21084		37.8	0.003969	0.006613	0.012789	0.010774	0.017202	0.020923	0.060477
38	0.024907	0.026053	0.022997	0.025281	0.045992	0.052765	0.142779	0.139947	0.342694	0.327676	0.580717	0.543942		38	0.00551	0.005882	0.004232	0.00383	0.002161	0.009147	0.023483	0.025199	0.050008	0.048311	0.105167	0.096741		38	0.007533	0.007518	0.006106	0.006966	0.017447	0.016697	0.054324	0.053673	0.121933	0.114115	0.22446	0.211689		38	0.003479	0.006647	0.012372	0.010827	0.016803	0.021027	0.060901
38.2	0.02481	0.026185	0.024234	0.025409	0.047574	0.05302	0.142837	0.140621	0.343986	0.329062	0.581638	0.545896		38.2	0.005539	0.005882	0.003655	0.003842	0.002482	0.009191	0.023062	0.025322	0.050493	0.048547	0.105976	0.097185		38.2	0.008092	0.007553	0.005803	0.00699	0.017381	0.016781	0.054304	0.053933	0.122323	0.114639	0.225446	0.212536		38.2	0.002852	0.00668	0.012957	0.01088	0.017168	0.02113	0.060479
38.4	0.02554	0.026317	0.023801	0.025537	0.048381	0.053275	0.143585	0.141295	0.344512	0.330445	0.583323	0.547843		38.4	0.005546	0.005883	0.00387	0.003853	0.002657	0.009236	0.023276	0.025444	0.050313	0.048784	0.106421	0.097628		38.4	0.008447	0.007589	0.006034	0.007014	0.018026	0.016864	0.05434	0.054192	0.122988	0.115163	0.225969	0.21338		38.4	0.003404	0.006714	0.012892	0.010932	0.017895	0.021234	0.060872
38.6	0.026948	0.026449	0.024182	0.025665	0.048068	0.05353	0.144219	0.141969	0.345561	0.331825	0.585216	0.549782		38.6	0.006072	0.005883	0.003061	0.003865	0.003024	0.009281	0.023106	0.025566	0.04955	0.04902	0.106436	0.09807		38.6	0.009047	0.007625	0.006526	0.007038	0.01825	0.016948	0.054132	0.054451	0.123935	0.115686	0.227476	0.214223		38.6	0.002567	0.006747	0.012462	0.010985	0.018581	0.021338	0.060985
38.8	0.027305	0.026581	0.024758	0.025794	0.049507	0.053784	0.144719	0.142642	0.346411	0.333202	0.58689	0.551714		38.8	0.005397	0.005884	0.002916	0.003876	0.003645	0.009325	0.022728	0.025688	0.050279	0.049255	0.107049	0.098512		38.8	0.009099	0.007661	0.006012	0.007061	0.018166	0.017031	0.054198	0.05471	0.124983	0.116209	0.228337	0.215062		38.8	0.003013	0.006781	0.012713	0.011037	0.018528	0.021441	0.060389
39	0.027927	0.026712	0.024781	0.025922	0.049057	0.054039	0.144821	0.143314	0.346233	0.334576	0.58819	0.553638		39	0.006208	0.005884	0.00301	0.003888	0.003887	0.009369	0.022345	0.02581	0.050049	0.049491	0.107655	0.098953		39	0.008637	0.007697	0.006077	0.007085	0.017993	0.017115	0.05447	0.054969	0.12547	0.116731	0.228879	0.2159		39	0.002685	0.006814	0.012234	0.011089	0.019212	0.021545	0.060866
39.2	0.028874	0.026844	0.025427	0.02605	0.049581	0.054293	0.146055	0.143986	0.347361	0.335947	0.590732	0.555556		39.2	0.005468	0.005885	0.002159	0.003899	0.003881	0.009414	0.021509	0.025932	0.049939	0.049727	0.108422	0.099394		39.2	0.008421	0.007733	0.005788	0.007109	0.017559	0.017198	0.054595	0.055228	0.125776	0.117252	0.22974	0.216735		39.2	0.002569	0.006847	0.012637	0.011142	0.018975	0.021648	0.062146
39.4	0.029045	0.026976	0.025802	0.026178	0.050014	0.054547	0.145387	0.144657	0.348553	0.337315	0.591676	0.557466		39.4	0.006054	0.005885	0.001464	0.003911	0.004032	0.009458	0.021159	0.026054	0.050224	0.049962	0.109407	0.099833		39.4	0.008185	0.007768	0.005791	0.007132	0.017292	0.017281	0.055817	0.055486	0.125732	0.117772	0.230236	0.217568		39.4	0.002675	0.006881	0.01254	0.011194	0.019431	0.021752	0.062179
39.6	0.027808	0.027108	0.025303	0.026306	0.049697	0.0548	0.146605	0.145327	0.348568	0.33868	0.593017	0.559369		39.6	0.005461	0.005886	0.001569	0.003922	0.004073	0.009503	0.020863	0.026176	0.05028	0.050197	0.10935	0.100273		39.6	0.008443	0.007804	0.005675	0.007156	0.017165	0.017365	0.056101	0.055744	0.12647	0.118292	0.231048	0.218398		39.6	0.00285	0.006914	0.012612	0.011246	0.019142	0.021855	0.062895
39.8	0.028294	0.027239	0.025154	0.026434	0.049607	0.055053	0.147211	0.145997	0.350022	0.340042	0.594697	0.561265		39.8	0.004819	0.005886	0.001884	0.003933	0.003602	0.009547	0.020793	0.026298	0.050487	0.050432	0.109539	0.100711		39.8	0.008576	0.00784	0.005143	0.007179	0.016932	0.017448	0.056356	0.056002	0.126528	0.118811	0.231175	0.219226		39.8	0.002618	0.006948	0.012507	0.011298	0.019668	0.021958	0.063118
40	0.02742	0.027371	0.02514	0.026562	0.050491	0.055307	0.147868	0.146667	0.351273	0.341401	0.596341	0.563154		40	0.004908	0.005887	0.001778	0.003945	0.00351	0.009591	0.021158	0.026419	0.051408	0.050667	0.109627	0.101149		40	0.00817	0.007876	0.004756	0.007202	0.016322	0.017531	0.056769	0.056259	0.127275	0.119329	0.232003	0.220052		40	0.003065	0.006981	0.012668	0.01135	0.019853	0.022061	0.063081
40.2	0.027236	0.027502	0.024478	0.02669	0.050058	0.055559	0.148114	0.147335	0.35188	0.342757	0.59848	0.565035		40.2	0.005706	0.005887	0.001801	0.003956	0.003752	0.009635	0.021834	0.026541	0.05206	0.050901	0.109828	0.101587		40.2	0.00785	0.007911	0.004702	0.007225	0.016611	0.017614	0.057089	0.056517	0.127306	0.119846	0.232692	0.220876		40.2	0.003155	0.007014	0.012548	0.011403	0.020514	0.022164	0.063867
40.4	0.027111	0.027634	0.024632	0.026817	0.051012	0.055812	0.149213	0.148003	0.354525	0.34411	0.599748	0.56691		40.4	0.004825	0.005887	0.001553	0.003967	0.003748	0.00968	0.022239	0.026662	0.05252	0.051136	0.109887	0.102023		40.4	0.00749	0.007947	0.004629	0.007248	0.016407	0.017697	0.057166	0.056774	0.127975	0.120363	0.233511	0.221697		40.4	0.003585	0.007048	0.012919	0.011455	0.019819	0.022267	0.064104
40.6	0.026665	0.027765	0.024689	0.026945	0.051239	0.056065	0.149773	0.148671	0.356285	0.345459	0.600706	0.568777		40.6	0.005696	0.005888	0.002104	0.003978	0.004048	0.009724	0.02276	0.026783	0.052776	0.05137	0.110583	0.10246		40.6	0.007537	0.007982	0.004895	0.007271	0.01651	0.01778	0.057309	0.057031	0.128646	0.120879	0.23429	0.222517		40.6	0.004131	0.007081	0.0132	0.011507	0.019959	0.02237	0.064335
40.8	0.026603	0.027896	0.024146	0.027073	0.050201	0.056317	0.151393	0.149338	0.358054	0.346806	0.602459	0.570638		40.8	0.00577	0.005888	0.002351	0.003989	0.003105	0.009768	0.023548	0.026904	0.052785	0.051604	0.111166	0.102895		40.8	0.00768	0.008018	0.004899	0.007294	0.016101	0.017863	0.057745	0.057288	0.12881	0.121394	0.235097	0.223333		40.8	0.004184	0.007114	0.013025	0.011559	0.019514	0.022473	0.064551
41	0.025748	0.028028	0.024747	0.0272	0.050493	0.056569	0.152143	0.150004	0.360145	0.34815	0.603977	0.572491		41	0.005504	0.005889	0.002543	0.004	0.002935	0.009812	0.024327	0.027025	0.054024	0.051838	0.112916	0.10333		41	0.007366	0.008053	0.004531	0.007317	0.015952	0.017946	0.058178	0.057544	0.12863	0.121909	0.23609	0.224148		41	0.005088	0.007147	0.01274	0.011611	0.019713	0.022576	0.065136
41.2	0.025119	0.028159	0.024936	0.027328	0.05052	0.056821	0.15337	0.15067	0.361577	0.349491	0.605347	0.574337		41.2	0.005266	0.005889	0.003035	0.004011	0.002982	0.009856	0.025524	0.027146	0.053949	0.052072	0.113118	0.103764		41.2	0.007263	0.008089	0.004587	0.00734	0.015797	0.018029	0.05861	0.057801	0.128907	0.122423	0.237461	0.224961		41.2	0.005728	0.007181	0.012735	0.011662	0.019844	0.022679	0.065106
41.4	0.025477	0.02829	0.025599	0.027456	0.049612	0.057072	0.154242	0.151335	0.363175	0.350829	0.606908	0.576177		41.4	0.005542	0.005889	0.00304	0.004021	0.002732	0.0099	0.025865	0.027267	0.053803	0.052305	0.113683	0.104198		41.4	0.007174	0.008124	0.00477	0.007362	0.016185	0.018112	0.05879	0.058057	0.12995	0.122936	0.238434	0.225771		41.4	0.005652	0.007214	0.01264	0.011714	0.020483	0.022782	0.066122
41.6	0.025337	0.028421	0.026653	0.027583	0.050706	0.057324	0.155468	0.151999	0.364848	0.352164	0.608136	0.578009		41.6	0.005309	0.00589	0.004428	0.004032	0.002543	0.009944	0.025601	0.027388	0.054306	0.052539	0.114541	0.104631		41.6	0.00659	0.008159	0.004968	0.007385	0.016508	0.018195	0.058814	0.058312	0.129516	0.123449	0.239412	0.226579		41.6	0.005999	0.007247	0.012447	0.011766	0.02048	0.022884	0.066507
41.8	0.025352	0.028552	0.026465	0.027711	0.050862	0.057575	0.156096	0.152663	0.365662	0.353496	0.609083	0.579835		41.8	0.005837	0.00589	0.005113	0.004043	0.00304	0.009988	0.026276	0.027508	0.054649	0.052772	0.115342	0.105063		41.8	0.005843	0.008195	0.005672	0.007407	0.016742	0.018278	0.058659	0.058568	0.129958	0.12396	0.240161	0.227384		41.8	0.00643	0.00728	0.012002	0.011818	0.021054	0.022987	0.067065
42	0.026292	0.028684	0.026871	0.027838	0.050606	0.057826	0.15732	0.153326	0.36736	0.354825	0.611081	0.581653		42	0.004502	0.00589	0.005263	0.004054	0.002715	0.010032	0.026046	0.027629	0.054545	0.053005	0.11602	0.105495		42	0.006349	0.00823	0.006381	0.007429	0.017347	0.018361	0.057831	0.058824	0.129379	0.124471	0.240117	0.228188		42	0.006785	0.007313	0.012079	0.01187	0.020696	0.023089	0.067112
42.2	0.026621	0.028815	0.027873	0.027965	0.05125	0.058076	0.157372	0.153989	0.369097	0.356152	0.611207	0.583465		42.2	0.004493	0.005891	0.005695	0.004064	0.003352	0.010076	0.025991	0.027749	0.055304	0.053238	0.115735	0.105927		42.2	0.006474	0.008265	0.006704	0.007452	0.017371	0.018443	0.057666	0.059079	0.12978	0.124982	0.241707	0.228989		42.2	0.007085	0.007347	0.012912	0.011921	0.021607	0.023192	0.06665
42.4	0.027164	0.028945	0.0272	0.028093	0.051073	0.058327	0.158732	0.154651	0.36981	0.357475	0.612803	0.58527		42.4	0.004402	0.005891	0.006078	0.004075	0.003588	0.01012	0.026154	0.02787	0.055001	0.053471	0.115646	0.106357		42.4	0.006036	0.0083	0.007487	0.007474	0.01758	0.018526	0.057859	0.059334	0.130569	0.125491	0.242009	0.229788		42.4	0.007469	0.00738	0.013002	0.011973	0.022017	0.023294	0.067345
42.6	0.02832	0.029076	0.027899	0.02822	0.051257	0.058577	0.159617	0.155312	0.371414	0.358795	0.614468	0.587069		42.6	0.003998	0.005891	0.005763	0.004085	0.003782	0.010163	0.025832	0.02799	0.055115	0.053703	0.115331	0.106787		42.6	0.00691	0.008336	0.007713	0.007496	0.017921	0.018609	0.058305	0.059588	0.130917	0.126	0.243018	0.230585		42.6	0.006971	0.007413	0.012959	0.012024	0.022282	0.023396	0.067764
42.8	0.029028	0.029207	0.027957	0.028347	0.052524	0.058827	0.160674	0.155973	0.372485	0.360113	0.615627	0.58886		42.8	0.003632	0.005892	0.006541	0.004096	0.003974	0.010207	0.025352	0.02811	0.056075	0.053935	0.116098	0.107217		42.8	0.006975	0.008371	0.007601	0.007518	0.017592	0.018691	0.058538	0.059843	0.131276	0.126509	0.243852	0.23138		42.8	0.007268	0.007446	0.01321	0.012076	0.02211	0.023498	0.068098
43	0.029647	0.029338	0.027258	0.028474	0.052198	0.059077	0.161142	0.156633	0.372986	0.361427	0.617201	0.590645		43	0.004224	0.005892	0.006619	0.004106	0.004706	0.010251	0.02562	0.02823	0.055578	0.054168	0.11613	0.107645		43	0.006742	0.008406	0.008477	0.00754	0.017948	0.018774	0.058853	0.060097	0.131537	0.127016	0.244314	0.232172		43	0.00661	0.007479	0.012975	0.012127	0.022012	0.0236	0.068765
43.2	0.030717	0.029469	0.027345	0.028602	0.052847	0.059327	0.162462	0.157293	0.375013	0.362739	0.619579	0.592423		43.2	0.003382	0.005892	0.005962	0.004116	0.004485	0.010295	0.025418	0.02835	0.055624	0.0544	0.116122	0.108074		43.2	0.006919	0.008441	0.008628	0.007561	0.017222	0.018856	0.059419	0.060351	0.132558	0.127523	0.244798	0.232963		43.2	0.006541	0.007512	0.01355	0.012179	0.021313	0.023703	0.069089
43.4	0.030406	0.029599	0.026822	0.028729	0.052692	0.059576	0.162323	0.157952	0.375937	0.364048	0.620043	0.594194		43.4	0.003727	0.005892	0.005968	0.004127	0.005023	0.010338	0.025015	0.02847	0.056421	0.054631	0.116757	0.108501		43.4	0.007092	0.008476	0.009045	0.007583	0.017163	0.018939	0.059917	0.060605	0.133213	0.128029	0.245792	0.233751		43.4	0.006481	0.007545	0.0136	0.01223	0.021439	0.023805	0.06895
43.6	0.030544	0.02973	0.025972	0.028856	0.052259	0.059825	0.163462	0.158611	0.376291	0.365353	0.622582	0.595959		43.6	0.003371	0.005893	0.006482	0.004137	0.005029	0.010382	0.024241	0.02859	0.057035	0.054863	0.116402	0.108928		43.6	0.007112	0.008511	0.008942	0.007605	0.017128	0.019021	0.059763	0.060859	0.134382	0.128535	0.246577	0.234537		43.6	0.005875	0.007578	0.013503	0.012282	0.020784	0.023906	0.068957
43.8	0.031815	0.029861	0.026443	0.028983	0.052578	0.060074	0.16346	0.159268	0.377991	0.366656	0.624363	0.597716		43.8	0.003484	0.005893	0.005967	0.004147	0.004589	0.010426	0.02406	0.028709	0.056877	0.055094	0.116478	0.109355		43.8	0.006711	0.008546	0.008617	0.007626	0.017168	0.019103	0.059362	0.061112	0.135357	0.129039	0.247108	0.235321		43.8	0.005917	0.007611	0.013437	0.012333	0.020791	0.024008	0.068712
44	0.031697	0.029991	0.026779	0.02911	0.05334	0.060323	0.163659	0.159926	0.379225	0.367956	0.625653	0.599468		44	0.003743	0.005893	0.005166	0.004157	0.004764	0.010469	0.024207	0.028829	0.057644	0.055326	0.116211	0.10978		44	0.006584	0.008581	0.008565	0.007647	0.017019	0.019186	0.059855	0.061365	0.135959	0.129543	0.248313	0.236102		44	0.006345	0.007645	0.013582	0.012384	0.020259	0.02411	0.068082
44.2	0.031753	0.030122	0.026196	0.029236	0.053121	0.060571	0.163779	0.160582	0.380053	0.369254	0.627179	0.601213		44.2	0.004249	0.005893	0.004636	0.004167	0.004785	0.010513	0.024263	0.028948	0.057737	0.055557	0.115915	0.110206		44.2	0.006672	0.008616	0.008651	0.007669	0.017531	0.019268	0.060202	0.061618	0.135471	0.130047	0.248419	0.236882		44.2	0.005624	0.007678	0.013414	0.012435	0.020247	0.024212	0.068921
44.4	0.032538	0.030252	0.026169	0.029363	0.053748	0.06082	0.16485	0.161238	0.382049	0.370548	0.628081	0.602951		44.4	0.003658	0.005894	0.003979	0.004177	0.004798	0.010556	0.024036	0.029068	0.057851	0.055788	0.116053	0.11063		44.4	0.006733	0.008651	0.00827	0.00769	0.017839	0.01935	0.059886	0.061871	0.136312	0.130549	0.249434	0.237659		44.4	0.005633	0.007711	0.013232	0.012487	0.01959	0.024313	0.068681
44.6	0.032296	0.030382	0.026246	0.02949	0.053545	0.061068	0.164921	0.161894	0.382753	0.371839	0.628612	0.604682		44.6	0.004837	0.005894	0.004289	0.004187	0.005311	0.0106	0.024245	0.029187	0.058164	0.056018	0.116497	0.111054		44.6	0.007267	0.008686	0.008023	0.007711	0.018363	0.019433	0.059935	0.062124	0.136131	0.131051	0.250396	0.238435		44.6	0.006326	0.007744	0.013506	0.012538	0.020211	0.024415	0.068593
44.8	0.032216	0.030513	0.026304	0.029617	0.053069	0.061316	0.165849	0.162549	0.38435	0.373128	0.630283	0.606407		44.8	0.004976	0.005894	0.003933	0.004197	0.004428	0.010643	0.02467	0.029306	0.058424	0.056249	0.116816	0.111478		44.8	0.007518	0.00872	0.008166	0.007732	0.019015	0.019515	0.059956	0.062376	0.136913	0.131552	0.250846	0.239208		44.8	0.0059	0.007777	0.012695	0.012589	0.020524	0.024517	0.068106
45	0.031714	0.030643	0.027482	0.029744	0.054003	0.061563	0.165969	0.163203	0.385984	0.374414	0.631285	0.608126		45	0.005259	0.005894	0.003949	0.004207	0.004714	0.010686	0.025126	0.029425	0.059365	0.056479	0.117122	0.1119		45	0.007165	0.008755	0.007486	0.007753	0.019129	0.019597	0.060403	0.062628	0.137436	0.132053	0.251835	0.239979		45	0.006	0.00781	0.012396	0.01264	0.020148	0.024618	0.068508
45.2	0.031694	0.030773	0.027744	0.02987	0.054551	0.061811	0.165871	0.163857	0.386621	0.375697	0.63246	0.609838		45.2	0.005807	0.005894	0.004237	0.004217	0.004758	0.01073	0.02595	0.029544	0.059568	0.05671	0.116741	0.112323		45.2	0.006819	0.00879	0.007342	0.007774	0.019504	0.019679	0.061051	0.06288	0.137863	0.132553	0.25262	0.240747		45.2	0.005709	0.007842	0.012267	0.012691	0.020158	0.024719	0.068421
45.4	0.032043	0.030903	0.028394	0.029997	0.054583	0.062058	0.166527	0.16451	0.388159	0.376977	0.634333	0.611544		45.4	0.006675	0.005895	0.004035	0.004226	0.004102	0.010773	0.026006	0.029663	0.059801	0.05694	0.117284	0.112744		45.4	0.006609	0.008825	0.007275	0.007795	0.020051	0.019761	0.061849	0.063132	0.139275	0.133052	0.252839	0.241514		45.4	0.005031	0.007875	0.012316	0.012742	0.020966	0.024821	0.069274
45.6	0.032019	0.031034	0.028809	0.030123	0.055853	0.062305	0.166959	0.165162	0.389447	0.378254	0.636304	0.613243		45.6	0.006786	0.005895	0.004272	0.004236	0.003875	0.010816	0.025518	0.029782	0.060647	0.05717	0.117486	0.113165		45.6	0.006615	0.008859	0.00721	0.007816	0.02026	0.019843	0.062184	0.063383	0.139862	0.133551	0.253241	0.242279		45.6	0.005701	0.007908	0.012093	0.012793	0.021042	0.024922	0.069059
45.8	0.03187	0.031164	0.028723	0.03025	0.055858	0.062552	0.166767	0.165814	0.390824	0.379529	0.637229	0.614936		45.8	0.007157	0.005895	0.003678	0.004246	0.00367	0.01086	0.026072	0.029901	0.060932	0.057399	0.117967	0.113586		45.8	0.006399	0.008894	0.007297	0.007836	0.020628	0.019925	0.062779	0.063634	0.140528	0.134048	0.253616	0.243041		45.8	0.006424	0.007941	0.011753	0.012844	0.021226	0.025023	0.069719
46	0.032131	0.031294	0.028789	0.030376	0.056186	0.062798	0.167331	0.166466	0.392354	0.3808	0.639172	0.616622		46	0.006905	0.005895	0.003279	0.004255	0.002881	0.010903	0.026097	0.030019	0.061141	0.057629	0.118623	0.114005		46	0.00608	0.008929	0.007761	0.007857	0.021006	0.020007	0.0629	0.063885	0.141139	0.134545	0.253756	0.243802		46	0.006679	0.007974	0.012177	0.012895	0.020372	0.025124	0.069642
46.2	0.031562	0.031424	0.029716	0.030503	0.057494	0.063044	0.167815	0.167116	0.393915	0.382069	0.639783	0.618302		46.2	0.008043	0.005895	0.003786	0.004265	0.003359	0.010946	0.026162	0.030138	0.062003	0.057858	0.118761	0.114425		46.2	0.006167	0.008963	0.007163	0.007877	0.021394	0.020089	0.063726	0.064136	0.142224	0.135042	0.255426	0.24456		46.2	0.006943	0.008007	0.012513	0.012945	0.02099	0.025225	0.069922
46.4	0.031077	0.031554	0.028717	0.030629	0.057672	0.063291	0.168856	0.167767	0.394654	0.383335	0.64155	0.619976		46.4	0.008616	0.005895	0.003565	0.004274	0.003279	0.010989	0.026646	0.030256	0.06172	0.058087	0.119285	0.114843		46.4	0.006382	0.008998	0.007506	0.007898	0.021942	0.02017	0.064699	0.064387	0.142833	0.135538	0.255921	0.245316		46.4	0.007289	0.00804	0.01163	0.012996	0.021377	0.025326	0.070754
46.6	0.032722	0.031683	0.02857	0.030755	0.058306	0.063537	0.16895	0.168416	0.396037	0.384598	0.642927	0.621643		46.6	0.008583	0.005896	0.003529	0.004284	0.003449	0.011032	0.027088	0.030374	0.061083	0.058316	0.119844	0.115261		46.6	0.007336	0.009032	0.007218	0.007918	0.022617	0.020252	0.064954	0.064637	0.143568	0.136033	0.255955	0.246071		46.6	0.006931	0.008073	0.011646	0.013047	0.021163	0.025427	0.071394
46.8	0.033303	0.031813	0.028627	0.030882	0.058538	0.063782	0.169625	0.169065	0.396626	0.385859	0.643923	0.623304		46.8	0.008467	0.005896	0.003948	0.004293	0.003673	0.011075	0.027208	0.030492	0.061809	0.058545	0.120824	0.115679		46.8	0.007696	0.009067	0.007621	0.007938	0.022579	0.020334	0.065292	0.064887	0.144051	0.136527	0.256734	0.246823		46.8	0.00718	0.008106	0.011616	0.013098	0.021866	0.025528	0.071741
47	0.033572	0.031943	0.028398	0.031008	0.058121	0.064028	0.170262	0.169714	0.397349	0.387117	0.645906	0.624959		47	0.009056	0.005896	0.003921	0.004302	0.004277	0.011118	0.027657	0.03061	0.061618	0.058774	0.121232	0.116096		47	0.008078	0.009101	0.007853	0.007958	0.023371	0.020416	0.065797	0.065137	0.144776	0.137021	0.25769	0.247573		47	0.006255	0.008138	0.011446	0.013148	0.021302	0.025629	0.072474
47.2	0.034195	0.032073	0.029083	0.031134	0.058163	0.064273	0.171209	0.170361	0.399381	0.388372	0.647999	0.626608		47.2	0.008707	0.005896	0.004176	0.004312	0.003622	0.011162	0.027472	0.030728	0.061721	0.059002	0.122259	0.116512		47.2	0.007994	0.009135	0.00805	0.007978	0.023409	0.020497	0.065739	0.065387	0.145614	0.137514	0.258274	0.248321		47.2	0.006397	0.008171	0.011999	0.013199	0.020839	0.02573	0.072558
47.4	0.033961	0.032202	0.028841	0.03126	0.058584	0.064518	0.171684	0.171009	0.400202	0.389624	0.648732	0.62825		47.4	0.009184	0.005896	0.00476	0.004321	0.00389	0.011205	0.027217	0.030846	0.062248	0.059231	0.123294	0.116928		47.4	0.008185	0.00917	0.007933	0.007998	0.023781	0.020579	0.065407	0.065636	0.146198	0.138006	0.259571	0.249067		47.4	0.006151	0.008204	0.012118	0.013249	0.020491	0.02583	0.071753
47.6	0.034009	0.032332	0.028582	0.031386	0.058324	0.064763	0.172072	0.171655	0.40109	0.390873	0.650997	0.629887		47.6	0.009114	0.005896	0.004299	0.00433	0.003823	0.011247	0.02734	0.030964	0.062023	0.059459	0.123341	0.117343		47.6	0.007533	0.009204	0.008006	0.008018	0.023775	0.02066	0.065049	0.065885	0.146592	0.138498	0.260054	0.24981		47.6	0.005685	0.008237	0.0122	0.0133	0.020599	0.025931	0.071787
47.8	0.034715	0.032462	0.028854	0.031512	0.059004	0.065007	0.172337	0.172301	0.402355	0.39212	0.652039	0.631517		47.8	0.008123	0.005897	0.00356	0.004339	0.003396	0.01129	0.027552	0.031082	0.061592	0.059687	0.123562	0.117757		47.8	0.007151	0.009238	0.008542	0.008038	0.024221	0.020742	0.064836	0.066134	0.146339	0.138988	0.259869	0.250552		47.8	0.005862	0.008269	0.012506	0.01335	0.020599	0.026031	0.071916
48	0.03463	0.032591	0.029228	0.031638	0.059662	0.065252	0.173192	0.172947	0.403316	0.393363	0.653236	0.633141		48	0.007978	0.005897	0.003259	0.004348	0.003887	0.011333	0.027951	0.031199	0.062036	0.059915	0.12309	0.118171		48	0.007541	0.009273	0.008872	0.008057	0.024445	0.020823	0.065384	0.066383	0.145441	0.139479	0.260222	0.251292		48	0.005579	0.008302	0.012524	0.013401	0.020859	0.026132	0.071503
48.2	0.034013	0.032721	0.028681	0.031764	0.058954	0.065496	0.173559	0.173592	0.404186	0.394605	0.653989	0.634758		48.2	0.008539	0.005897	0.002782	0.004357	0.004041	0.011376	0.027932	0.031317	0.061277	0.060142	0.122798	0.118585		48.2	0.007314	0.009307	0.00895	0.008077	0.024946	0.020905	0.065565	0.066632	0.144667	0.139968	0.259961	0.25203		48.2	0.004654	0.008335	0.012614	0.013451	0.021008	0.026232	0.071862
48.4	0.034771	0.03285	0.029808	0.03189	0.059136	0.06574	0.174334	0.174236	0.405867	0.395843	0.65469	0.63637		48.4	0.008381	0.005897	0.002482	0.004366	0.004046	0.011419	0.027518	0.031434	0.06183	0.06037	0.122945	0.118997		48.4	0.006829	0.009341	0.009076	0.008097	0.025683	0.020986	0.065045	0.06688	0.145033	0.140457	0.260201	0.252765		48.4	0.004827	0.008368	0.012782	0.013501	0.021481	0.026332	0.071787
48.6	0.034501	0.032979	0.030255	0.032016	0.059232	0.065984	0.174393	0.17488	0.407532	0.397079	0.655274	0.637976		48.6	0.008063	0.005897	0.002638	0.004375	0.004175	0.011462	0.028165	0.031552	0.061953	0.060597	0.122977	0.11941		48.6	0.007244	0.009375	0.009255	0.008116	0.025904	0.021067	0.064836	0.067128	0.144767	0.140945	0.260349	0.253499		48.6	0.004904	0.0084	0.013444	0.013552	0.022065	0.026433	0.07172
48.8	0.034226	0.033109	0.030178	0.032142	0.059274	0.066227	0.175374	0.175523	0.409262	0.398311	0.656855	0.639575		48.8	0.007961	0.005897	0.001757	0.004384	0.004061	0.011504	0.028849	0.031669	0.061436	0.060824	0.123165	0.119821		48.8	0.006798	0.009409	0.009566	0.008136	0.025674	0.021149	0.064968	0.067376	0.14532	0.141433	0.25973	0.254231		48.8	0.004487	0.008433	0.013199	0.013602	0.021905	0.026533	0.071972
49	0.034044	0.033238	0.030945	0.032268	0.060054	0.066471	0.175474	0.176166	0.410714	0.399542	0.657327	0.641169		49	0.007735	0.005897	0.001697	0.004393	0.004281	0.011547	0.029077	0.031786	0.062348	0.061051	0.123409	0.120232		49	0.006222	0.009443	0.009153	0.008155	0.024664	0.02123	0.065519	0.067624	0.145514	0.14192	0.260333	0.25496		49	0.004605	0.008466	0.013672	0.013652	0.021243	0.026633	0.072805
49.2	0.033431	0.033367	0.030469	0.032393	0.060398	0.066714	0.176218	0.176808	0.411665	0.400769	0.658692	0.642756		49.2	0.008292	0.005897	0.001246	0.004402	0.004247	0.01159	0.029808	0.031903	0.062991	0.061278	0.123124	0.120643		49.2	0.00674	0.009478	0.00856	0.008174	0.024122	0.021311	0.066046	0.067872	0.145796	0.142406	0.260648	0.255688		49.2	0.004695	0.008498	0.013795	0.013702	0.021439	0.026733	0.073032
49.4	0.033132	0.033496	0.030879	0.032519	0.060152	0.066957	0.177855	0.177449	0.412937	0.401994	0.660072	0.644338		49.4	0.007824	0.005897	0.000476	0.004411	0.003778	0.011632	0.02934	0.03202	0.06316	0.061505	0.123395	0.121053		49.4	0.006798	0.009512	0.008371	0.008193	0.023354	0.021392	0.066529	0.068119	0.147155	0.142892	0.261416	0.256414		49.4	0.005112	0.008531	0.013919	0.013753	0.021438	0.026833	0.073446
49.6	0.033002	0.033625	0.031236	0.032645	0.061376	0.067199	0.178104	0.17809	0.414172	0.403216	0.661424	0.645914		49.6	0.007353	0.005898	-7.2e-05	0.004419	0.004604	0.011675	0.029165	0.032137	0.063803	0.061731	0.123771	0.121462		49.6	0.006943	0.009546	0.008346	0.008212	0.022267	0.021474	0.066865	0.068366	0.147642	0.143377	0.261778	0.257137		49.6	0.00593	0.008564	0.013911	0.013803	0.022044	0.026933	0.07338
49.8	0.032414	0.033754	0.03072	0.03277	0.061385	0.067442	0.178656	0.17873	0.415385	0.404435	0.662255	0.647483		49.8	0.007007	0.005898	-0.00038	0.004428	0.004481	0.011718	0.029879	0.032253	0.063793	0.061957	0.124496	0.12187		49.8	0.006569	0.00958	0.007844	0.008231	0.021423	0.021555	0.067125	0.068613	0.14838	0.143861	0.262959	0.257859		49.8	0.006107	0.008596	0.013831	0.013853	0.02239	0.027033	0.074085
50	0.032152	0.033883	0.031206	0.032896	0.061832	0.067684	0.179148	0.17937	0.41671	0.405652	0.66395	0.649047		50	0.007283	0.005898	-0.00032	0.004437	0.004523	0.01176	0.030052	0.03237	0.064103	0.062183	0.124762	0.122279		50	0.00635	0.009613	0.007539	0.00825	0.020924	0.021636	0.067462	0.06886	0.14942	0.144344	0.264114	0.258579		50	0.006106	0.008629	0.013958	0.013903	0.022691	0.027132	0.07427
50.2	0.032377	0.034012	0.031722	0.033021	0.062045	0.067926	0.1799	0.180009	0.417705	0.406866	0.664508	0.650605		50.2	0.007401	0.005898	2.46e-05	0.004445	0.005676	0.011803	0.030027	0.032487	0.064308	0.062409	0.125015	0.122686		50.2	0.007193	0.009647	0.00703	0.008269	0.020774	0.021717	0.06776	0.069106	0.151114	0.144827	0.265918	0.259296		50.2	0.00644	0.008661	0.014176	0.013953	0.023619	0.027232	0.074123
50.4	0.032922	0.034141	0.030652	0.033147	0.061261	0.068168	0.180496	0.180647	0.417563	0.408077	0.665833	0.652157		50.4	0.006709	0.005898	0.000272	0.004454	0.00548	0.011845	0.03029	0.032603	0.064259	0.062635	0.124992	0.123093		50.4	0.007857	0.009681	0.007296	0.008288	0.020231	0.021798	0.067828	0.069352	0.151916	0.145309	0.266587	0.260012		50.4	0.006257	0.008694	0.013499	0.014003	0.024322	0.027332	0.074752
50.6	0.034581	0.03427	0.030904	0.033272	0.061628	0.06841	0.18113	0.181285	0.418779	0.409286	0.666919	0.653703		50.6	0.005394	0.005898	0.000225	0.004462	0.005112	0.011888	0.029877	0.032719	0.06459	0.062861	0.125534	0.1235		50.6	0.008241	0.009715	0.00728	0.008306	0.020231	0.021879	0.067667	0.069598	0.153319	0.145791	0.266492	0.260726		50.6	0.005835	0.008726	0.014152	0.014052	0.023961	0.027431	0.075394
50.8	0.034669	0.034399	0.031632	0.033397	0.061819	0.068651	0.182268	0.181923	0.419864	0.410492	0.66838	0.655243		50.8	0.005712	0.005898	0.000951	0.004471	0.005338	0.01193	0.029555	0.032836	0.066334	0.063086	0.125888	0.123905		50.8	0.008623	0.009749	0.007741	0.008325	0.019902	0.021959	0.068059	0.069844	0.153741	0.146272	0.268634	0.261438		50.8	0.005818	0.008759	0.014374	0.014102	0.024442	0.027531	0.076632
51	0.035055	0.034528	0.031345	0.033523	0.061444	0.068892	0.182982	0.182559	0.420533	0.411695	0.670299	0.656778		51	0.006166	0.005898	0.001699	0.004479	0.005597	0.011972	0.029237	0.032952	0.066267	0.063311	0.126372	0.124311		51	0.008498	0.009783	0.007578	0.008344	0.02057	0.02204	0.068683	0.07009	0.154104	0.146752	0.269701	0.262147		51	0.004893	0.008791	0.01398	0.014152	0.023462	0.02763	0.077517
51.2	0.035373	0.034656	0.032066	0.033648	0.061983	0.069133	0.183746	0.183195	0.422015	0.412896	0.671766	0.658307		51.2	0.005715	0.005898	0.002211	0.004488	0.005317	0.012015	0.028774	0.033068	0.066857	0.063536	0.126715	0.124715		51.2	0.008428	0.009816	0.007785	0.008362	0.020701	0.022121	0.06954	0.070335	0.154726	0.147231	0.270947	0.262855		51.2	0.005196	0.008824	0.014242	0.014202	0.023775	0.02773	0.077486
51.4	0.035039	0.034785	0.031905	0.033773	0.063056	0.069374	0.184658	0.183831	0.422538	0.414094	0.672717	0.65983		51.4	0.005559	0.005898	0.003027	0.004496	0.005927	0.012057	0.028439	0.033184	0.067871	0.063761	0.126992	0.125119		51.4	0.008923	0.00985	0.007346	0.00838	0.021506	0.022202	0.069773	0.07058	0.154364	0.14771	0.271876	0.263561		51.4	0.00499	0.008856	0.014144	0.014251	0.023758	0.027829	0.077798
51.6	0.035064	0.034914	0.032017	0.033898	0.062563	0.069615	0.184945	0.184466	0.423	0.415289	0.67441	0.661347		51.6	0.005546	0.005898	0.002786	0.004504	0.006079	0.012099	0.028716	0.0333	0.067381	0.063986	0.127358	0.125523		51.6	0.008016	0.009884	0.007094	0.008399	0.021637	0.022283	0.07001	0.070825	0.153953	0.148188	0.272007	0.264265		51.6	0.004374	0.008889	0.013959	0.014301	0.023821	0.027928	0.078647
51.8	0.035825	0.035042	0.032441	0.034023	0.063703	0.069855	0.185989	0.185101	0.424103	0.416482	0.675554	0.662858		51.8	0.003971	0.005899	0.003183	0.004512	0.005799	0.012142	0.028956	0.033415	0.067665	0.064211	0.127923	0.125926		51.8	0.0086	0.009917	0.007379	0.008417	0.022283	0.022363	0.070982	0.07107	0.154118	0.148666	0.272145	0.264967		51.8	0.004373	0.008921	0.013905	0.014351	0.023975	0.028027	0.079056
52	0.035768	0.035171	0.03304	0.034148	0.063553	0.070095	0.18668	0.185735	0.424878	0.417672	0.676562	0.664364		52	0.00519	0.005899	0.00334	0.004521	0.006659	0.012184	0.029259	0.033531	0.068294	0.064435	0.128196	0.126328		52	0.008818	0.009951	0.007603	0.008435	0.022797	0.022444	0.071555	0.071315	0.154038	0.149143	0.273008	0.265667		52	0.004726	0.008954	0.013751	0.0144	0.024033	0.028127	0.079131
52.2	0.035184	0.035299	0.032882	0.034273	0.062654	0.070335	0.187075	0.186368	0.425949	0.418859	0.677353	0.665864		52.2	0.005304	0.005899	0.003521	0.004529	0.006294	0.012226	0.028832	0.033647	0.067428	0.064659	0.129045	0.12673		52.2	0.008674	0.009984	0.007651	0.008453	0.022995	0.022524	0.071743	0.071559	0.153965	0.149619	0.273316	0.266365		52.2	0.004291	0.008986	0.013649	0.01445	0.023782	0.028226	0.07958
52.4	0.035745	0.035427	0.033776	0.034398	0.063175	0.070575	0.187542	0.187001	0.428168	0.420044	0.678235	0.667359		52.4	0.005088	0.005899	0.00396	0.004537	0.006371	0.012268	0.029235	0.033762	0.068214	0.064883	0.130081	0.127132		52.4	0.009118	0.010018	0.007873	0.008471	0.023569	0.022605	0.071555	0.071803	0.154471	0.150095	0.273193	0.267062		52.4	0.004487	0.009019	0.014069	0.014499	0.02373	0.028325	0.079967
52.6	0.034594	0.035556	0.033774	0.034523	0.063383	0.070815	0.18799	0.187633	0.429033	0.421226	0.679257	0.668848		52.6	0.004635	0.005899	0.004119	0.004545	0.006912	0.01231	0.030065	0.033877	0.067819	0.065107	0.130825	0.127532		52.6	0.009998	0.010051	0.007701	0.008489	0.022899	0.022685	0.071195	0.072047	0.155021	0.150569	0.274132	0.267756		52.6	0.005333	0.009051	0.013595	0.014549	0.023286	0.028424	0.079953
52.8	0.03417	0.035684	0.033832	0.034648	0.063107	0.071054	0.189052	0.188264	0.43023	0.422406	0.68013	0.670331		52.8	0.00567	0.005899	0.003424	0.004553	0.007366	0.012352	0.030203	0.033993	0.067767	0.065331	0.131604	0.127932		52.8	0.009657	0.010085	0.007483	0.008507	0.022327	0.022766	0.071385	0.072291	0.155424	0.151044	0.274443	0.268448		52.8	0.005964	0.009083	0.013654	0.014598	0.022946	0.028522	0.080035
53	0.033493	0.035812	0.034263	0.034773	0.063899	0.071293	0.190062	0.188895	0.431784	0.423583	0.680401	0.671808		53	0.005613	0.005899	0.003922	0.004561	0.007128	0.012394	0.029962	0.034108	0.068898	0.065554	0.131808	0.128332		53	0.010607	0.010118	0.007507	0.008525	0.022153	0.022846	0.071386	0.072534	0.156401	0.151517	0.275803	0.269139		53	0.006635	0.009116	0.013392	0.014648	0.023128	0.028621	0.080202
53.2	0.032846	0.035941	0.033985	0.034898	0.063981	0.071532	0.190662	0.189526	0.432672	0.424757	0.681575	0.673281		53.2	0.006469	0.005899	0.003985	0.004569	0.006777	0.012436	0.030014	0.034223	0.068727	0.065778	0.131954	0.128731		53.2	0.010937	0.010152	0.007067	0.008542	0.022131	0.022927	0.071337	0.072777	0.156511	0.15199	0.276325	0.269828		53.2	0.006439	0.009148	0.013077	0.014697	0.022686	0.02872	0.08038
53.4	0.032584	0.036069	0.034695	0.035022	0.064215	0.071771	0.191715	0.190156	0.434154	0.425929	0.683225	0.674747		53.4	0.005895	0.005899	0.004386	0.004577	0.006539	0.012478	0.029697	0.034338	0.068499	0.066001	0.133117	0.129129		53.4	0.010645	0.010185	0.007671	0.00856	0.021494	0.023007	0.0719	0.07302	0.157729	0.152462	0.276523	0.270514		53.4	0.00659	0.00918	0.012819	0.014746	0.023408	0.028819	0.080443
53.6	0.032839	0.036197	0.03507	0.035147	0.065179	0.072009	0.191926	0.190785	0.435772	0.427098	0.684458	0.676208		53.6	0.006358	0.005899	0.004473	0.004585	0.006567	0.01252	0.030056	0.034453	0.068522	0.066224	0.133273	0.129527		53.6	0.010248	0.010218	0.007795	0.008578	0.021598	0.023087	0.072007	0.073263	0.159085	0.152934	0.276116	0.271199		53.6	0.007014	0.009213	0.013035	0.014795	0.02429	0.028917	0.079955
53.8	0.032799	0.036325	0.034504	0.035272	0.064963	0.072247	0.192687	0.191414	0.436691	0.428264	0.685541	0.677664		53.8	0.006212	0.005899	0.004693	0.004593	0.006582	0.012562	0.030374	0.034568	0.068651	0.066447	0.133123	0.129925		53.8	0.009789	0.010252	0.007402	0.008595	0.021278	0.023168	0.07206	0.073506	0.160211	0.153405	0.276601	0.271882		53.8	0.006777	0.009245	0.013045	0.014845	0.024966	0.029016	0.08004
54	0.03294	0.036453	0.035124	0.035396	0.06524	0.072485	0.192722	0.192042	0.437965	0.429429	0.686934	0.679114		54	0.006063	0.005899	0.004389	0.0046	0.006464	0.012604	0.030244	0.034683	0.068844	0.06667	0.133331	0.130321		54	0.009868	0.010285	0.007501	0.008612	0.021022	0.023248	0.072727	0.073748	0.161062	0.153875	0.276609	0.272563		54	0.006636	0.009277	0.013737	0.014894	0.025298	0.029114	0.080249
54.2	0.033582	0.036581	0.034659	0.035521	0.065435	0.072723	0.193914	0.19267	0.438801	0.43059	0.687649	0.680558		54.2	0.004788	0.005899	0.005423	0.004608	0.007086	0.012646	0.030356	0.034797	0.06931	0.066892	0.133427	0.130718		54.2	0.009465	0.010318	0.007985	0.00863	0.021356	0.023328	0.07254	0.07399	0.162593	0.154345	0.277188	0.273242		54.2	0.006955	0.00931	0.013817	0.014943	0.025891	0.029212	0.079979
54.4	0.033686	0.036709	0.03398	0.035645	0.065133	0.072961	0.194269	0.193297	0.438691	0.431749	0.68918	0.681997		54.4	0.005122	0.005899	0.005891	0.004616	0.006296	0.012688	0.030814	0.034912	0.069614	0.067115	0.133096	0.131113		54.4	0.009045	0.010351	0.008007	0.008647	0.020817	0.023408	0.072754	0.074232	0.162788	0.154814	0.277163	0.27392		54.4	0.006265	0.009342	0.013485	0.014992	0.025927	0.029311	0.080647
54.6	0.034735	0.036837	0.03447	0.03577	0.065469	0.073198	0.194843	0.193923	0.440483	0.432905	0.690499	0.683431		54.6	0.004194	0.005899	0.005377	0.004623	0.006005	0.012729	0.030945	0.035026	0.069873	0.067337	0.133751	0.131508		54.6	0.008195	0.010385	0.008384	0.008664	0.021098	0.023488	0.07324	0.074474	0.162806	0.155282	0.277359	0.274595		54.6	0.006515	0.009374	0.013842	0.015041	0.026001	0.029409	0.081076
54.8	0.034201	0.036964	0.034886	0.035894	0.065936	0.073436	0.195366	0.194549	0.44101	0.434059	0.691533	0.684859		54.8	0.004642	0.005899	0.00665	0.004631	0.006638	0.012771	0.031182	0.03514	0.070535	0.067559	0.13404	0.131903		54.8	0.008129	0.010418	0.008525	0.008681	0.020824	0.023568	0.073624	0.074716	0.163333	0.15575	0.278553	0.275269		54.8	0.006163	0.009406	0.013875	0.01509	0.026321	0.029507	0.081543
55	0.033766	0.037092	0.034609	0.036018	0.065831	0.073673	0.196355	0.195175	0.441323	0.43521	0.692604	0.686282		55	0.00385	0.005899	0.006611	0.004639	0.006011	0.012813	0.030956	0.035255	0.070089	0.067781	0.134516	0.132297		55	0.007854	0.010451	0.00827	0.008698	0.021505	0.023648	0.074096	0.074957	0.163085	0.156217	0.278758	0.275941		55	0.00536	0.009439	0.013325	0.015139	0.02639	0.029605	0.081731
55.2	0.034152	0.03722	0.034777	0.036143	0.06705	0.07391	0.196958	0.195799	0.442738	0.436359	0.693544	0.6877		55.2	0.002951	0.0059	0.006509	0.004646	0.005996	0.012855	0.030618	0.035369	0.070487	0.068002	0.134792	0.13269		55.2	0.008044	0.010484	0.00825	0.008715	0.021289	0.023728	0.074896	0.075198	0.163252	0.156684	0.279395	0.276611		55.2	0.005038	0.009471	0.013861	0.015188	0.026729	0.029703	0.082113
55.4	0.03491	0.037347	0.034501	0.036267	0.067438	0.074146	0.197705	0.196424	0.44302	0.437505	0.694123	0.689112		55.4	0.002536	0.0059	0.006821	0.004654	0.006723	0.012896	0.030328	0.035483	0.070435	0.068224	0.135077	0.133083		55.4	0.008066	0.010517	0.007921	0.008732	0.021551	0.023808	0.074986	0.075439	0.162934	0.157149	0.279538	0.277279		55.4	0.005106	0.009503	0.013616	0.015237	0.026499	0.029801	0.083151
55.6	0.035083	0.037475	0.0339	0.036391	0.067194	0.074383	0.19811	0.197047	0.4438	0.438649	0.695364	0.690519		55.6	0.00297	0.0059	0.006329	0.004661	0.006621	0.012938	0.030901	0.035597	0.069382	0.068445	0.135672	0.133475		55.6	0.007491	0.01055	0.00748	0.008749	0.021686	0.023888	0.075221	0.07568	0.163205	0.157615	0.280652	0.277945		55.6	0.004692	0.009535	0.013734	0.015286	0.025884	0.029899	0.083842
55.8	0.035984	0.037602	0.033959	0.036515	0.067309	0.074619	0.19881	0.19767	0.445176	0.43979	0.696216	0.69192		55.8	0.001733	0.0059	0.00628	0.004669	0.006702	0.012979	0.030871	0.035711	0.069345	0.068667	0.135853	0.133867		55.8	0.00753	0.010583	0.007605	0.008766	0.021862	0.023968	0.076131	0.07592	0.163681	0.158079	0.281334	0.278609		55.8	0.005121	0.009567	0.014287	0.015335	0.026479	0.029997	0.084123
56	0.036184	0.03773	0.033733	0.036639	0.066596	0.074855	0.198797	0.198293	0.445685	0.440928	0.697117	0.693317		56	0.00302	0.0059	0.006323	0.004676	0.007595	0.013021	0.030922	0.035825	0.069216	0.068888	0.13589	0.134258		56	0.007299	0.010616	0.00817	0.008783	0.022431	0.024047	0.076002	0.076161	0.163911	0.158543	0.281996	0.279272		56	0.005459	0.0096	0.014529	0.015383	0.026472	0.030095	0.084929
56.2	0.035938	0.037857	0.033509	0.036763	0.066334	0.075091	0.199625	0.198915	0.446632	0.442064	0.698014	0.694708		56.2	0.00281	0.0059	0.005937	0.004683	0.007375	0.013062	0.030992	0.035938	0.068405	0.069108	0.136678	0.134649		56.2	0.007873	0.010649	0.00739	0.008799	0.022328	0.024127	0.076319	0.076401	0.164123	0.159006	0.282926	0.279933		56.2	0.004644	0.009632	0.015081	0.015432	0.026478	0.030193	0.084601
56.4	0.036028	0.037985	0.034135	0.036887	0.066903	0.075326	0.200089	0.199536	0.448058	0.443198	0.698859	0.696093		56.4	0.003147	0.0059	0.005545	0.004691	0.007894	0.013104	0.03177	0.036052	0.069601	0.069329	0.13731	0.135039		56.4	0.008365	0.010682	0.007305	0.008816	0.022819	0.024207	0.076749	0.076641	0.16422	0.159469	0.283498	0.280592		56.4	0.004858	0.009664	0.015742	0.015481	0.026076	0.03029	0.08409
56.6	0.035761	0.038112	0.034051	0.037011	0.067104	0.075561	0.200878	0.200157	0.44874	0.444329	0.700031	0.697474		56.6	0.003237	0.0059	0.005179	0.004698	0.008155	0.013145	0.032305	0.036165	0.069625	0.06955	0.137719	0.135429		56.6	0.009024	0.010714	0.007095	0.008832	0.022414	0.024287	0.076897	0.07688	0.165053	0.159931	0.285035	0.281249		56.6	0.006053	0.009696	0.015191	0.015529	0.026122	0.030388	0.083786
56.8	0.036232	0.038239	0.033985	0.037135	0.066814	0.075797	0.201597	0.200777	0.450096	0.445458	0.700792	0.698849		56.8	0.003926	0.0059	0.00512	0.004705	0.007742	0.013187	0.031895	0.036279	0.070058	0.06977	0.138083	0.135818		56.8	0.0091	0.010747	0.00742	0.008849	0.022739	0.024366	0.077157	0.07712	0.164897	0.160392	0.286105	0.281904		56.8	0.005704	0.009728	0.015711	0.015578	0.026013	0.030486	0.083859
57	0.03617	0.038367	0.034745	0.037259	0.067985	0.076032	0.202032	0.201397	0.45142	0.446584	0.700655	0.700219		57	0.004035	0.0059	0.005421	0.004712	0.007454	0.013228	0.031289	0.036392	0.070481	0.06999	0.138659	0.136206		57	0.009577	0.01078	0.007611	0.008865	0.022902	0.024446	0.077117	0.077359	0.165525	0.160852	0.287391	0.282557		57	0.006337	0.00976	0.015521	0.015626	0.026336	0.030583	0.083982
57.2	0.036326	0.038494	0.035072	0.037383	0.068569	0.076266	0.202077	0.202016	0.452199	0.447707	0.701989	0.701584		57.2	0.005157	0.0059	0.005642	0.004719	0.007592	0.01327	0.03111	0.036505	0.070293	0.07021	0.138923	0.136594		57.2	0.008881	0.010813	0.007341	0.008882	0.023725	0.024525	0.077502	0.077598	0.165775	0.161312	0.288197	0.283209		57.2	0.006578	0.009792	0.015073	0.015675	0.026057	0.03068	0.084096
57.4	0.036338	0.038621	0.035602	0.037507	0.068956	0.076501	0.203274	0.202635	0.454166	0.448828	0.703426	0.702944		57.4	0.004605	0.0059	0.005851	0.004727	0.007367	0.013311	0.031364	0.036618	0.070842	0.07043	0.139415	0.136981		57.4	0.009037	0.010845	0.007181	0.008898	0.023487	0.024605	0.078135	0.077837	0.16645	0.161772	0.289038	0.283859		57.4	0.007106	0.009824	0.015135	0.015723	0.026609	0.030778	0.08339
57.6	0.037209	0.038748	0.035958	0.037631	0.069593	0.076735	0.203278	0.203253	0.455237	0.449947	0.703622	0.704299		57.6	0.00529	0.0059	0.005598	0.004734	0.007397	0.013352	0.031745	0.036731	0.071583	0.07065	0.139147	0.137368		57.6	0.008987	0.010878	0.006971	0.008914	0.024596	0.024684	0.07779	0.078076	0.16735	0.162231	0.288985	0.284507		57.6	0.007407	0.009856	0.015845	0.015772	0.026707	0.030875	0.082999
57.8	0.03694	0.038875	0.035535	0.037754	0.069746	0.076969	0.204023	0.20387	0.455876	0.451063	0.705125	0.705649		57.8	0.005212	0.0059	0.005691	0.004741	0.007601	0.013393	0.03185	0.036844	0.072218	0.070869	0.140004	0.137754		57.8	0.009229	0.010911	0.006418	0.00893	0.024446	0.024764	0.078316	0.078314	0.167561	0.162689	0.289474	0.285154		57.8	0.007225	0.009888	0.016122	0.01582	0.026688	0.030972	0.083641
58	0.036958	0.039002	0.035783	0.037878	0.070091	0.077203	0.204683	0.204487	0.457166	0.452177	0.706255	0.706993		58	0.0051	0.0059	0.005729	0.004748	0.007361	0.013435	0.031575	0.036957	0.072668	0.071089	0.140431	0.13814		58	0.009309	0.010943	0.0069	0.008946	0.023929	0.024843	0.078326	0.078552	0.16849	0.163146	0.289777	0.285798		58	0.007451	0.00992	0.017135	0.015869	0.026993	0.031069	0.084428
58.2	0.037054	0.039129	0.035907	0.038002	0.070336	0.077437	0.205488	0.205104	0.457775	0.453288	0.706658	0.708333		58.2	0.004919	0.0059	0.006442	0.004755	0.007705	0.013476	0.032444	0.03707	0.07332	0.071308	0.140788	0.138525		58.2	0.009207	0.010976	0.007254	0.008962	0.024215	0.024922	0.078164	0.07879	0.169335	0.163603	0.290625	0.286441		58.2	0.007799	0.009952	0.016942	0.015917	0.02697	0.031167	0.084365
58.4	0.03635	0.039256	0.035911	0.038125	0.069503	0.077671	0.205499	0.205719	0.458619	0.454397	0.707983	0.709667		58.4	0.00585	0.0059	0.005755	0.004762	0.007028	0.013517	0.032831	0.037183	0.073136	0.071527	0.141414	0.13891		58.4	0.009185	0.011009	0.007581	0.008978	0.023668	0.025002	0.077936	0.079028	0.169788	0.164059	0.291838	0.287082		58.4	0.007582	0.009984	0.017399	0.015965	0.026935	0.031264	0.084461
58.6	0.036453	0.039383	0.036994	0.038249	0.069934	0.077904	0.206442	0.206335	0.460435	0.455503	0.708803	0.710996		58.6	0.004961	0.0059	0.005084	0.004768	0.006767	0.013558	0.032694	0.037295	0.073094	0.071746	0.142032	0.139294		58.6	0.009812	0.011041	0.008514	0.008994	0.023763	0.025081	0.077965	0.079266	0.169753	0.164515	0.291861	0.287721		58.6	0.008122	0.010016	0.017451	0.016013	0.027322	0.031361	0.085119
58.8	0.036204	0.03951	0.036843	0.038372	0.070181	0.078137	0.207128	0.206949	0.461288	0.456607	0.709511	0.712321		58.8	0.005625	0.0059	0.005719	0.004775	0.007382	0.013599	0.032786	0.037408	0.073352	0.071965	0.142254	0.139678		58.8	0.01004	0.011074	0.009067	0.00901	0.023013	0.02516	0.077274	0.079503	0.170729	0.16497	0.292157	0.288359		58.8	0.007866	0.010048	0.017773	0.016062	0.027197	0.031457	0.085806
59	0.036433	0.039636	0.035738	0.038495	0.069886	0.07837	0.208077	0.207564	0.462319	0.457708	0.710658	0.71364		59	0.005187	0.0059	0.005333	0.004782	0.006472	0.01364	0.032671	0.03752	0.073521	0.072183	0.142476	0.140061		59	0.010017	0.011106	0.008799	0.009025	0.022777	0.025239	0.077113	0.07974	0.170595	0.165424	0.292969	0.288994		59	0.007355	0.01008	0.017697	0.01611	0.026977	0.031554	0.08696
59.2	0.038211	0.039763	0.036346	0.038619	0.070626	0.078603	0.208996	0.208177	0.463796	0.458807	0.711986	0.714955		59.2	0.005475	0.0059	0.005145	0.004789	0.006774	0.013681	0.032529	0.037632	0.074132	0.072402	0.142932	0.140443		59.2	0.010157	0.011138	0.009358	0.009041	0.022303	0.025318	0.077275	0.079977	0.170751	0.165878	0.293008	0.289628		59.2	0.006994	0.010112	0.018475	0.016158	0.02682	0.031651	0.087892
59.4	0.038395	0.03989	0.036084	0.038742	0.070226	0.078835	0.209575	0.20879	0.464435	0.459904	0.712918	0.716264		59.4	0.005538	0.0059	0.005	0.004796	0.006963	0.013722	0.032476	0.037744	0.074062	0.07262	0.143078	0.140825		59.4	0.010257	0.011171	0.009528	0.009057	0.022383	0.025398	0.077514	0.080214	0.171749	0.166331	0.292224	0.290261		59.4	0.007384	0.010144	0.018557	0.016206	0.026837	0.031748	0.089544
59.6	0.038317	0.040016	0.035842	0.038865	0.06963	0.079067	0.210671	0.209403	0.46625	0.460998	0.714558	0.717569		59.6	0.006065	0.0059	0.004459	0.004802	0.006975	0.013763	0.032795	0.037857	0.073161	0.072838	0.142511	0.141206		59.6	0.010514	0.011203	0.009418	0.009072	0.022687	0.025477	0.077512	0.080451	0.171988	0.166783	0.292456	0.290891		59.6	0.006885	0.010176	0.019139	0.016254	0.027271	0.031844	0.090148
59.8	0.03973	0.040143	0.036984	0.038989	0.069966	0.0793	0.21137	0.210015	0.467777	0.46209	0.715633	0.718868		59.8	0.004436	0.0059	0.003874	0.004809	0.006702	0.013804	0.032177	0.037969	0.073434	0.073056	0.142532	0.141587		59.8	0.010641	0.011236	0.009845	0.009088	0.022613	0.025556	0.078025	0.080687	0.172156	0.167235	0.292095	0.29152		59.8	0.006867	0.010208	0.019384	0.016302	0.028217	0.031941	0.090437
60	0.040367	0.040269	0.037413	0.039112	0.070227	0.079531	0.21153	0.210626	0.468625	0.463179	0.716887	0.720163		60	0.00555	0.0059	0.004052	0.004816	0.006977	0.013845	0.032981	0.03808	0.073959	0.073273	0.142553	0.141967		60	0.011115	0.011268	0.010366	0.009103	0.023584	0.025635	0.078353	0.080923	0.172551	0.167686	0.292919	0.292147		60	0.006801	0.010239	0.019108	0.01635	0.028515	0.032037	0.091198
60.2	0.040539	0.040396	0.037575	0.039235	0.070435	0.079763	0.212525	0.211237	0.469938	0.464266	0.718647	0.721453		60.2	0.004992	0.0059	0.00326	0.004822	0.006895	0.013886	0.032919	0.038192	0.073642	0.073491	0.142975	0.142347		60.2	0.011913	0.0113	0.009929	0.009118	0.023529	0.025713	0.078748	0.081159	0.172934	0.168137	0.293199	0.292772		60.2	0.006087	0.010271	0.019654	0.016398	0.027881	0.032134	0.090619
60.4	0.04146	0.040522	0.038312	0.039358	0.071358	0.079995	0.212987	0.211847	0.471434	0.465351	0.719713	0.722738		60.4	0.00528	0.0059	0.003253	0.004829	0.006591	0.013927	0.032892	0.038304	0.074463	0.073708	0.14344	0.142726		60.4	0.011798	0.011332	0.010191	0.009134	0.024448	0.025792	0.079172	0.081395	0.172654	0.168587	0.293363	0.293396		60.4	0.006121	0.010303	0.019141	0.016446	0.028754	0.03223	0.089751
60.6	0.041973	0.040648	0.037878	0.039481	0.071682	0.080226	0.213436	0.212457	0.471955	0.466433	0.721099	0.724018		60.6	0.004678	0.0059	0.003253	0.004836	0.006825	0.013967	0.033227	0.038416	0.074379	0.073926	0.143191	0.143105		60.6	0.012536	0.011364	0.010022	0.009149	0.02425	0.025871	0.079242	0.081631	0.173116	0.169036	0.294321	0.294018		60.6	0.006538	0.010335	0.018204	0.016493	0.02895	0.032327	0.090208
60.8	0.042081	0.040775	0.038721	0.039604	0.071999	0.080457	0.214141	0.213066	0.473086	0.467513	0.722077	0.725293		60.8	0.005155	0.0059	0.003458	0.004842	0.006524	0.014008	0.032618	0.038527	0.074131	0.074143	0.143162	0.143483		60.8	0.012838	0.011397	0.009794	0.009164	0.024621	0.02595	0.078854	0.081866	0.172594	0.169485	0.295269	0.294638		60.8	0.006384	0.010367	0.018366	0.016541	0.02942	0.032423	0.090317
61	0.042593	0.040901	0.039401	0.039727	0.073411	0.080688	0.214558	0.213674	0.474784	0.46859	0.722318	0.726564		61	0.005132	0.0059	0.003613	0.004849	0.006753	0.014049	0.032837	0.038639	0.074258	0.07436	0.143883	0.143861		61	0.012571	0.011429	0.009798	0.009179	0.025286	0.026029	0.079168	0.082101	0.173658	0.169933	0.296141	0.295256		61	0.007034	0.010398	0.017742	0.016589	0.02912	0.032519	0.090532
61.2	0.042113	0.041027	0.039071	0.03985	0.073336	0.080919	0.215194	0.214282	0.476107	0.469665	0.723747	0.72783		61.2	0.006076	0.0059	0.004285	0.004855	0.007151	0.01409	0.033018	0.03875	0.074139	0.074576	0.143875	0.144238		61.2	0.012567	0.011461	0.009542	0.009194	0.026399	0.026107	0.079241	0.082336	0.174148	0.17038	0.296622	0.295873		61.2	0.006632	0.01043	0.0173	0.016637	0.029531	0.032615	0.090219
61.4	0.04158	0.041153	0.039209	0.039973	0.073434	0.081149	0.216049	0.21489	0.477729	0.470738	0.724805	0.729091		61.4	0.004809	0.0059	0.004249	0.004861	0.006428	0.01413	0.033299	0.038861	0.074991	0.074793	0.144008	0.144615		61.4	0.012763	0.011493	0.009452	0.009209	0.026188	0.026186	0.079231	0.082571	0.173889	0.170827	0.297642	0.296488		61.4	0.006186	0.010462	0.017403	0.016684	0.029143	0.032711	0.090013
61.6	0.042075	0.041279	0.039259	0.040096	0.073996	0.081379	0.215938	0.215497	0.478288	0.471808	0.725732	0.730347		61.6	0.005923	0.0059	0.004464	0.004868	0.007246	0.014171	0.033743	0.038972	0.075379	0.075009	0.144271	0.144991		61.6	0.012828	0.011525	0.009623	0.009224	0.027259	0.026265	0.079548	0.082805	0.174381	0.171273	0.296822	0.297102		61.6	0.00593	0.010494	0.017487	0.016732	0.029275	0.032807	0.090034
61.8	0.0416	0.041405	0.038767	0.040218	0.073549	0.081609	0.216797	0.216103	0.478765	0.472876	0.727365	0.731598		61.8	0.005834	0.0059	0.004498	0.004874	0.007396	0.014211	0.032845	0.039084	0.076116	0.075226	0.144982	0.145366		61.8	0.012262	0.011557	0.008963	0.009239	0.027298	0.026343	0.080079	0.08304	0.175039	0.171719	0.297928	0.297713		61.8	0.006004	0.010525	0.01744	0.01678	0.028528	0.032903	0.091007
62	0.041874	0.041531	0.038585	0.040341	0.073825	0.081839	0.217195	0.216709	0.480031	0.473941	0.728272	0.732845		62	0.00598	0.0059	0.004116	0.00488	0.007525	0.014252	0.032683	0.039194	0.076607	0.075442	0.144956	0.145741		62	0.012059	0.011589	0.009507	0.009253	0.027108	0.026422	0.080295	0.083274	0.17572	0.172164	0.29838	0.298323		62	0.006434	0.010557	0.017513	0.016827	0.029208	0.032999	0.091228
62.2	0.041935	0.041657	0.038604	0.040464	0.073715	0.082069	0.21719	0.217315	0.48039	0.475004	0.728988	0.734087		62.2	0.006166	0.0059	0.004057	0.004887	0.007813	0.014293	0.033175	0.039305	0.077336	0.075658	0.145156	0.146116		62.2	0.011552	0.011621	0.009475	0.009268	0.027809	0.0265	0.080691	0.083508	0.175971	0.172608	0.299648	0.298932		62.2	0.006709	0.010589	0.016864	0.016875	0.028529	0.033095	0.091256
62.4	0.041277	0.041783	0.038084	0.040586	0.073334	0.082298	0.217348	0.217919	0.481281	0.476065	0.730372	0.735324		62.4	0.007532	0.0059	0.003553	0.004893	0.007597	0.014333	0.033091	0.039416	0.077091	0.075873	0.145494	0.14649		62.4	0.011102	0.011653	0.009417	0.009283	0.027699	0.026579	0.080782	0.083741	0.176317	0.173052	0.30121	0.299538		62.4	0.007189	0.010621	0.016924	0.016922	0.028562	0.03319	0.091794
62.6	0.042139	0.041909	0.038445	0.040709	0.073712	0.082528	0.218657	0.218523	0.482275	0.477124	0.731236	0.736557		62.6	0.007218	0.0059	0.003457	0.004899	0.008006	0.014374	0.033702	0.039527	0.077452	0.076089	0.145614	0.146863		62.6	0.010742	0.011685	0.009537	0.009297	0.027934	0.026657	0.080885	0.083975	0.176229	0.173495	0.301035	0.300143		62.6	0.007741	0.010652	0.016791	0.01697	0.028102	0.033286	0.092559
62.8	0.042429	0.042035	0.037546	0.040831	0.073532	0.082757	0.218932	0.219127	0.482482	0.47818	0.731748	0.737785		62.8	0.008322	0.0059	0.003792	0.004905	0.008202	0.014414	0.034284	0.039638	0.078288	0.076304	0.145877	0.147236		62.8	0.009342	0.011717	0.009861	0.009312	0.027786	0.026736	0.080352	0.084208	0.177697	0.173937	0.30176	0.300747		62.8	0.007894	0.010684	0.016339	0.017017	0.028045	0.033382	0.092707
63	0.04229	0.042161	0.037351	0.040954	0.073324	0.082986	0.220023	0.21973	0.483561	0.479234	0.733436	0.739009		63	0.007803	0.005901	0.003631	0.004911	0.007343	0.014454	0.034096	0.039748	0.079217	0.07652	0.146549	0.147608		63	0.008846	0.011748	0.009616	0.009326	0.027913	0.026814	0.080423	0.084441	0.178417	0.174379	0.302427	0.301348		63	0.007434	0.010715	0.01653	0.017064	0.027681	0.033477	0.093095
63.2	0.043301	0.042286	0.038759	0.041076	0.074431	0.083214	0.220422	0.220333	0.485225	0.480285	0.734338	0.740227		63.2	0.008949	0.005901	0.003534	0.004918	0.007986	0.014495	0.03466	0.039859	0.080159	0.076735	0.147317	0.14798		63.2	0.008482	0.01178	0.010082	0.009341	0.028104	0.026892	0.081188	0.084674	0.179098	0.174821	0.302013	0.301948		63.2	0.007583	0.010747	0.016549	0.017112	0.028324	0.033573	0.093343
63.4	0.04262	0.042412	0.038722	0.041199	0.074435	0.083443	0.220719	0.220935	0.485518	0.481334	0.734434	0.741442		63.4	0.008577	0.005901	0.003123	0.004924	0.008024	0.014535	0.035289	0.039969	0.080395	0.07695	0.147388	0.148351		63.4	0.008138	0.011812	0.010243	0.009355	0.028249	0.026971	0.081584	0.084907	0.179666	0.175261	0.301336	0.302547		63.4	0.008546	0.010779	0.016535	0.017159	0.028525	0.033668	0.094324
63.6	0.04338	0.042538	0.039169	0.041321	0.074016	0.083671	0.222045	0.221536	0.486586	0.482381	0.735269	0.742651		63.6	0.009234	0.005901	0.002548	0.00493	0.008015	0.014575	0.03574	0.040079	0.080475	0.077165	0.148074	0.148722		63.6	0.008207	0.011844	0.010367	0.009369	0.027944	0.027049	0.082152	0.085139	0.179832	0.175701	0.301946	0.303143		63.6	0.00879	0.01081	0.016227	0.017206	0.028997	0.033764	0.094391
63.8	0.043893	0.042663	0.040605	0.041443	0.074865	0.083899	0.22246	0.222137	0.487405	0.483426	0.735674	0.743856		63.8	0.008106	0.005901	0.002679	0.004936	0.007576	0.014616	0.036237	0.040189	0.081527	0.077379	0.148911	0.149092		63.8	0.007654	0.011875	0.010403	0.009384	0.027462	0.027127	0.082273	0.085372	0.180423	0.176141	0.302123	0.303738		63.8	0.009844	0.010842	0.016096	0.017253	0.029578	0.033859	0.094353
64	0.044093	0.042789	0.040653	0.041566	0.074806	0.084127	0.222559	0.222738	0.487975	0.484468	0.736555	0.745057		64	0.009617	0.005901	0.003337	0.004942	0.008329	0.014656	0.037223	0.040299	0.081592	0.077594	0.149347	0.149462		64	0.007462	0.011907	0.010978	0.009398	0.027396	0.027205	0.082949	0.085604	0.181024	0.17658	0.303076	0.304332		64	0.010175	0.010873	0.015549	0.0173	0.029989	0.033954	0.094505
64.2	0.044351	0.042914	0.040721	0.041688	0.075247	0.084355	0.223484	0.223338	0.48889	0.485508	0.737743	0.746253		64.2	0.008945	0.005901	0.003013	0.004948	0.00785	0.014696	0.036587	0.040409	0.081671	0.077808	0.150063	0.149831		64.2	0.007413	0.011939	0.011011	0.009412	0.02688	0.027283	0.083303	0.085836	0.181562	0.177018	0.303289	0.304924		64.2	0.009676	0.010905	0.01606	0.017347	0.03002	0.034049	0.094372
64.4	0.045168	0.043039	0.041605	0.04181	0.076324	0.084582	0.224148	0.223937	0.489907	0.486545	0.738577	0.747444		64.4	0.009169	0.005901	0.00305	0.004954	0.007711	0.014736	0.036995	0.040519	0.08242	0.078022	0.150665	0.1502		64.4	0.007107	0.01197	0.011073	0.009426	0.027365	0.027361	0.084179	0.086067	0.181084	0.177455	0.303495	0.305514		64.4	0.009573	0.010937	0.015733	0.017395	0.031358	0.034144	0.094104
64.6	0.044356	0.043165	0.041429	0.041932	0.076037	0.084809	0.224719	0.224536	0.490521	0.487581	0.739528	0.748631		64.6	0.00865	0.005901	0.003321	0.00496	0.008525	0.014776	0.037364	0.040629	0.082495	0.078236	0.15066	0.150568		64.6	0.007488	0.012002	0.011623	0.00944	0.026986	0.027439	0.084466	0.086299	0.181768	0.177893	0.303884	0.306102		64.6	0.010177	0.010968	0.016271	0.017442	0.030698	0.034239	0.095112
64.8	0.045171	0.04329	0.041775	0.042054	0.076299	0.085036	0.225835	0.225134	0.491808	0.488614	0.739759	0.749814		64.8	0.008852	0.005901	0.002935	0.004965	0.00821	0.014817	0.037437	0.040739	0.081908	0.07845	0.151229	0.150936		64.8	0.007848	0.012033	0.011636	0.009454	0.02775	0.027517	0.085312	0.08653	0.181549	0.178329	0.304485	0.306689		64.8	0.00995	0.011	0.016754	0.017489	0.031004	0.034334	0.095418
65	0.045582	0.043415	0.041787	0.042176	0.077217	0.085263	0.226136	0.225732	0.493121	0.489644	0.740035	0.750992		65	0.008071	0.005901	0.003079	0.004971	0.008763	0.014857	0.037829	0.040848	0.081807	0.078664	0.151814	0.151303		65	0.007636	0.012065	0.012133	0.009468	0.028429	0.027595	0.086376	0.086761	0.182039	0.178765	0.304908	0.307275		65	0.009573	0.011031	0.016897	0.017536	0.030776	0.034429	0.0956
65.2	0.044643	0.043541	0.041794	0.042298	0.076581	0.08549	0.226824	0.226329	0.493422	0.490673	0.741247	0.752166		65.2	0.008992	0.005901	0.003136	0.004977	0.009312	0.014897	0.03811	0.040958	0.080986	0.078877	0.151785	0.151669		65.2	0.008236	0.012096	0.012106	0.009482	0.028774	0.027673	0.086489	0.086992	0.182326	0.1792	0.305178	0.307858		65.2	0.008605	0.011063	0.017376	0.017582	0.0318	0.034524	0.095378
65.4	0.044379	0.043666	0.041752	0.04242	0.077423	0.085716	0.227781	0.226925	0.494564	0.491699	0.742409	0.753335		65.4	0.007565	0.005901	0.003176	0.004983	0.009148	0.014937	0.038428	0.041067	0.081438	0.07909	0.151545	0.152035		65.4	0.008286	0.012128	0.012199	0.009495	0.028443	0.027751	0.086946	0.087223	0.181813	0.179635	0.305838	0.30844		65.4	0.008411	0.011094	0.017752	0.017629	0.03132	0.034619	0.095493
65.6	0.045442	0.043791	0.041898	0.042542	0.078224	0.085943	0.228356	0.227521	0.494943	0.492723	0.743213	0.7545		65.6	0.008096	0.005901	0.003437	0.004989	0.009992	0.014977	0.038762	0.041177	0.081157	0.079304	0.151925	0.152401		65.6	0.009094	0.012159	0.011598	0.009509	0.028617	0.027829	0.087666	0.087453	0.182736	0.180069	0.305233	0.309021		65.6	0.008325	0.011125	0.018122	0.017676	0.031955	0.034714	0.095612
65.8	0.044841	0.043916	0.041661	0.042664	0.078248	0.086169	0.229227	0.228117	0.495649	0.493745	0.744202	0.75566		65.8	0.007565	0.005901	0.003296	0.004994	0.009462	0.015017	0.037671	0.041286	0.081229	0.079517	0.151419	0.152766		65.8	0.009549	0.012191	0.0111	0.009523	0.028901	0.027907	0.087896	0.087683	0.183418	0.180502	0.306824	0.3096		65.8	0.00782	0.011157	0.018292	0.017723	0.031266	0.034808	0.096301
66	0.044618	0.044041	0.041736	0.042786	0.0793	0.086395	0.229946	0.228712	0.496564	0.494764	0.745413	0.756816		66	0.007868	0.005901	0.002564	0.005	0.009152	0.015057	0.037459	0.041395	0.080979	0.079729	0.151614	0.15313		66	0.010237	0.012222	0.010743	0.009536	0.028833	0.027984	0.088477	0.087914	0.183945	0.180935	0.30767	0.310177		66	0.007429	0.011188	0.018235	0.01777	0.031891	0.034903	0.096035
66.2	0.044276	0.044166	0.041835	0.042907	0.080282	0.08662	0.230209	0.229306	0.4975	0.495781	0.746304	0.757968		66.2	0.007866	0.005901	0.003038	0.005006	0.009497	0.015096	0.037793	0.041504	0.081109	0.079942	0.151965	0.153494		66.2	0.010545	0.012253	0.010221	0.00955	0.029024	0.028062	0.088346	0.088143	0.184227	0.181367	0.308955	0.310753		66.2	0.007562	0.01122	0.018569	0.017816	0.031317	0.034997	0.09635
66.4	0.044063	0.044291	0.041619	0.043029	0.079744	0.086846	0.230836	0.2299	0.498325	0.496796	0.747755	0.759115		66.4	0.007996	0.005901	0.00251	0.005011	0.008875	0.015136	0.037871	0.041613	0.080153	0.080155	0.152352	0.153858		66.4	0.010579	0.012285	0.009953	0.009563	0.029391	0.02814	0.088166	0.088373	0.185215	0.181799	0.309457	0.311327		66.4	0.007639	0.011251	0.019277	0.017863	0.031155	0.035092	0.096882
66.6	0.044246	0.044416	0.042088	0.043151	0.080447	0.087071	0.231398	0.230494	0.499746	0.497809	0.748338	0.760258		66.6	0.007005	0.005901	0.002501	0.005017	0.008206	0.015176	0.038275	0.041722	0.080255	0.080367	0.152466	0.154221		66.6	0.01067	0.012316	0.009933	0.009577	0.029249	0.028217	0.088098	0.088603	0.185387	0.18223	0.309606	0.3119		66.6	0.007342	0.011282	0.019256	0.01791	0.031421	0.035186	0.096308
66.8	0.043836	0.04454	0.04175	0.043272	0.080755	0.087296	0.231265	0.231087	0.500701	0.498819	0.748838	0.761397		66.8	0.007741	0.005901	0.002948	0.005022	0.007884	0.015216	0.037498	0.041831	0.080352	0.080579	0.152827	0.154583		66.8	0.010689	0.012347	0.010039	0.00959	0.029186	0.028295	0.087937	0.088832	0.186255	0.18266	0.309579	0.312471		66.8	0.007148	0.011314	0.018976	0.017956	0.03178	0.035281	0.095916
67	0.043346	0.044665	0.042063	0.043394	0.080927	0.087521	0.231918	0.231679	0.502092	0.499828	0.749992	0.762532		67	0.007171	0.005901	0.003216	0.005028	0.007164	0.015256	0.037112	0.04194	0.080173	0.080791	0.153077	0.154945		67	0.011432	0.012378	0.009761	0.009604	0.028836	0.028372	0.088377	0.089061	0.186211	0.18309	0.310222	0.31304		67	0.006717	0.011345	0.01946	0.018003	0.031747	0.035375	0.095631
67.2	0.043593	0.04479	0.042402	0.043516	0.081692	0.087746	0.23198	0.232271	0.503315	0.500834	0.749872	0.763662		67.2	0.007956	0.005901	0.003752	0.005033	0.007758	0.015295	0.037138	0.042048	0.080271	0.081003	0.154008	0.155307		67.2	0.011483	0.012409	0.009633	0.009617	0.028424	0.02845	0.088436	0.08929	0.186134	0.183519	0.31078	0.313608		67.2	0.007032	0.011377	0.019367	0.018049	0.031814	0.035469	0.096005
67.4	0.043382	0.044915	0.041947	0.043637	0.081567	0.08797	0.232516	0.232862	0.503476	0.501837	0.749938	0.764788		67.4	0.00758	0.005901	0.004491	0.005039	0.008126	0.015335	0.036896	0.042157	0.080477	0.081215	0.154917	0.155668		67.4	0.012025	0.012441	0.009759	0.00963	0.027732	0.028527	0.088457	0.089518	0.186469	0.183948	0.310398	0.314174		67.4	0.008182	0.011408	0.019594	0.018096	0.031585	0.035563	0.09623
67.6	0.043264	0.045039	0.041586	0.043758	0.080931	0.088195	0.233607	0.233453	0.504836	0.502839	0.751425	0.765909		67.6	0.008155	0.005901	0.004874	0.005044	0.007977	0.015375	0.036731	0.042265	0.080199	0.081427	0.15607	0.156028		67.6	0.012188	0.012472	0.009581	0.009643	0.027141	0.028605	0.08891	0.089747	0.187176	0.184376	0.311509	0.314739		67.6	0.008325	0.011439	0.01967	0.018142	0.031937	0.035657	0.09635
67.8	0.0439	0.045164	0.042066	0.04388	0.082096	0.088419	0.233485	0.234043	0.506079	0.503838	0.75201	0.767027		67.8	0.007371	0.005901	0.005668	0.00505	0.00801	0.015414	0.036642	0.042374	0.080987	0.081638	0.156604	0.156388		67.8	0.011862	0.012503	0.009351	0.009656	0.02669	0.028682	0.089355	0.089975	0.187278	0.184803	0.312097	0.315302		67.8	0.008943	0.01147	0.019471	0.018189	0.032218	0.035751	0.096333
68	0.044296	0.045288	0.041617	0.044001	0.081901	0.088643	0.233789	0.234632	0.506662	0.504836	0.753087	0.76814		68	0.008077	0.005901	0.005982	0.005055	0.00832	0.015454	0.036237	0.042482	0.08127	0.081849	0.15764	0.156748		68	0.011641	0.012534	0.009705	0.009669	0.027266	0.028759	0.090567	0.090203	0.187455	0.18523	0.312961	0.315864		68	0.00868	0.011502	0.019154	0.018235	0.031909	0.035845	0.096911
68.2	0.044722	0.045413	0.041566	0.044122	0.082511	0.088866	0.234552	0.235221	0.507893	0.50583	0.754194	0.769249		68.2	0.007206	0.005901	0.0063	0.005061	0.007504	0.015494	0.035638	0.04259	0.081533	0.08206	0.158176	0.157107		68.2	0.011177	0.012565	0.009383	0.009682	0.027753	0.028837	0.091284	0.090431	0.187636	0.185656	0.313792	0.316424		68.2	0.009101	0.011533	0.01909	0.018281	0.032078	0.035939	0.097596
68.4	0.044784	0.045537	0.042363	0.044244	0.082975	0.08909	0.234924	0.23581	0.509117	0.506823	0.754682	0.770354		68.4	0.007664	0.005901	0.006335	0.005066	0.008191	0.015533	0.036134	0.042698	0.082128	0.082271	0.158505	0.157465		68.4	0.011253	0.012596	0.00958	0.009695	0.028416	0.028914	0.091737	0.090659	0.187645	0.186082	0.314081	0.316982		68.4	0.009658	0.011564	0.018495	0.018328	0.032053	0.036033	0.098927
68.6	0.045409	0.045661	0.041239	0.044365	0.082684	0.089313	0.234849	0.236398	0.509378	0.507814	0.75559	0.771455		68.6	0.00739	0.005901	0.006926	0.005071	0.008316	0.015573	0.036119	0.042806	0.082397	0.082482	0.158393	0.157823		68.6	0.010823	0.012627	0.010097	0.009708	0.028984	0.028991	0.092562	0.090886	0.188247	0.186507	0.314876	0.317539		68.6	0.009734	0.011595	0.018489	0.018374	0.031689	0.036127	0.099905
68.8	0.046678	0.045786	0.041639	0.044486	0.08309	0.089536	0.235573	0.236985	0.510121	0.508802	0.756643	0.772551		68.8	0.007021	0.005901	0.006535	0.005077	0.008575	0.015612	0.036029	0.042914	0.082182	0.082693	0.158409	0.15818		68.8	0.010306	0.012658	0.009638	0.009721	0.029544	0.029068	0.092831	0.091114	0.188513	0.186932	0.315636	0.318095		68.8	0.01002	0.011627	0.018245	0.01842	0.032172	0.036221	0.100753
69	0.046668	0.04591	0.041683	0.044607	0.083864	0.089759	0.235483	0.237572	0.510854	0.509788	0.757724	0.773643		69	0.006309	0.005901	0.007447	0.005082	0.009421	0.015652	0.036557	0.043022	0.083045	0.082903	0.158434	0.158537		69	0.009888	0.012689	0.009478	0.009734	0.029781	0.029145	0.093372	0.091341	0.189831	0.187356	0.316065	0.318649		69	0.010329	0.011658	0.018099	0.018466	0.032963	0.036314	0.100695
69.2	0.04615	0.046034	0.041234	0.044728	0.083035	0.089982	0.23695	0.238159	0.511431	0.510772	0.75918	0.774732		69.2	0.00698	0.005901	0.007675	0.005087	0.009354	0.015691	0.037298	0.04313	0.083234	0.083113	0.158593	0.158894		69.2	0.009607	0.012719	0.009511	0.009747	0.03	0.029223	0.093581	0.091568	0.190471	0.187779	0.316354	0.319201		69.2	0.01005	0.011689	0.018004	0.018512	0.03329	0.036408	0.101636
69.4	0.046432	0.046158	0.041179	0.044849	0.083654	0.090204	0.237927	0.238745	0.512739	0.511754	0.760767	0.775816		69.4	0.005935	0.005901	0.007859	0.005092	0.009103	0.01573	0.037174	0.043238	0.084114	0.083324	0.158086	0.159249		69.4	0.009523	0.01275	0.00934	0.009759	0.030014	0.0293	0.093646	0.091794	0.190431	0.188202	0.31724	0.319752		69.4	0.010292	0.01172	0.017707	0.018558	0.033616	0.036501	0.102019
69.6	0.046746	0.046283	0.041639	0.04497	0.083893	0.090427	0.238529	0.23933	0.513704	0.512734	0.761587	0.776896		69.6	0.006392	0.005901	0.00784	0.005097	0.009455	0.01577	0.03755	0.043345	0.0843	0.083534	0.158551	0.159605		69.6	0.009645	0.012781	0.009157	0.009772	0.029803	0.029377	0.093753	0.092021	0.191653	0.188624	0.31787	0.320301		69.6	0.010776	0.011751	0.017738	0.018605	0.034074	0.036595	0.102237
69.8	0.045725	0.046407	0.041104	0.045091	0.083405	0.090649	0.239576	0.239915	0.514692	0.513711	0.762846	0.777972		69.8	0.00535	0.005901	0.007536	0.005103	0.00904	0.015809	0.037276	0.043453	0.084553	0.083743	0.158687	0.15996		69.8	0.009409	0.012812	0.010113	0.009784	0.03035	0.029454	0.093127	0.092247	0.191797	0.189045	0.319358	0.320849		69.8	0.009876	0.011783	0.018048	0.018651	0.034114	0.036688	0.102223
70	0.045743	0.046531	0.041267	0.045212	0.083668	0.090871	0.240591	0.240499	0.515737	0.514687	0.764416	0.779044		70	0.005122	0.005901	0.006764	0.005108	0.008557	0.015848	0.037692	0.04356	0.085197	0.083953	0.159819	0.160314		70	0.009486	0.012843	0.009975	0.009797	0.030072	0.02953	0.093281	0.092473	0.192467	0.189466	0.319947	0.321395		70	0.009803	0.011814	0.018184	0.018697	0.034394	0.036782	0.102746
70.2	0.046028	0.046655	0.041255	0.045333	0.083562	0.091093	0.240372	0.241083	0.516935	0.51566	0.765414	0.780112		70.2	0.004891	0.005901	0.006619	0.005113	0.008569	0.015888	0.03846	0.043667	0.085363	0.084163	0.160244	0.160668		70.2	0.009259	0.012873	0.009943	0.009809	0.030524	0.029607	0.092402	0.092699	0.193151	0.189887	0.320006	0.32194		70.2	0.010296	0.011845	0.018617	0.018742	0.034291	0.036875	0.102822
70.4	0.045904	0.046779	0.041552	0.045454	0.08246	0.091314	0.241696	0.241666	0.517316	0.516631	0.766212	0.781176		70.4	0.004431	0.005901	0.005989	0.005118	0.007549	0.015927	0.038524	0.043774	0.084696	0.084372	0.16046	0.161021		70.4	0.009382	0.012904	0.01028	0.009822	0.030714	0.029684	0.092732	0.092925	0.194191	0.190307	0.320208	0.322484		70.4	0.009401	0.011876	0.019041	0.018788	0.034309	0.036968	0.10339
70.6	0.045531	0.046902	0.041656	0.045574	0.082904	0.091536	0.242472	0.242249	0.519078	0.5176	0.766756	0.782236		70.6	0.003912	0.005901	0.005594	0.005123	0.007377	0.015966	0.038979	0.043882	0.085062	0.084581	0.160832	0.161374		70.6	0.00925	0.012935	0.010494	0.009834	0.029491	0.029761	0.092703	0.09315	0.194316	0.190726	0.320958	0.323025		70.6	0.00897	0.011907	0.01863	0.018834	0.034799	0.037061	0.102498
70.8	0.045754	0.047026	0.041681	0.045695	0.082732	0.091757	0.24301	0.242831	0.519918	0.518567	0.767207	0.783292		70.8	0.004582	0.005901	0.005419	0.005128	0.00832	0.016005	0.039038	0.043989	0.085067	0.08479	0.161395	0.161727		70.8	0.009389	0.012965	0.010879	0.009847	0.029421	0.029838	0.092784	0.093376	0.194821	0.191145	0.321357	0.323566		70.8	0.008857	0.011938	0.018768	0.01888	0.034381	0.037154	0.103055
71	0.045229	0.04715	0.041449	0.045816	0.082447	0.091978	0.243399	0.243413	0.520803	0.519531	0.768013	0.784344		71	0.004233	0.005901	0.005048	0.005133	0.008317	0.016044	0.038907	0.044096	0.084928	0.084999	0.162053	0.162078		71	0.009461	0.012996	0.010959	0.009859	0.028529	0.029915	0.093086	0.093601	0.195796	0.191563	0.322672	0.324105		71	0.008387	0.011969	0.018806	0.018926	0.034327	0.037247	0.103036
71.2	0.045619	0.047274	0.041767	0.045936	0.082846	0.092199	0.24405	0.243994	0.521975	0.520494	0.768079	0.785392		71.2	0.004668	0.005901	0.004854	0.005138	0.009346	0.016084	0.039203	0.044202	0.085159	0.085208	0.163214	0.16243		71.2	0.009035	0.013026	0.010354	0.009871	0.028325	0.029991	0.092316	0.093826	0.196397	0.19198	0.323778	0.324642		71.2	0.007927	0.012	0.019391	0.018972	0.033848	0.03734	0.103376
71.4	0.045092	0.047397	0.042018	0.046057	0.082913	0.092419	0.244696	0.244575	0.52205	0.521454	0.768976	0.786436		71.4	0.004961	0.005901	0.005155	0.005143	0.009529	0.016123	0.039055	0.044309	0.085626	0.085416	0.163928	0.162781		71.4	0.00964	0.013057	0.010194	0.009883	0.027818	0.030068	0.092555	0.094051	0.197135	0.192397	0.323581	0.325178		71.4	0.008188	0.012031	0.01947	0.019017	0.034029	0.037433	0.103306
71.6	0.045322	0.047521	0.042341	0.046177	0.082707	0.09264	0.245334	0.245155	0.523129	0.522412	0.770173	0.787476		71.6	0.00495	0.005901	0.004727	0.005148	0.009075	0.016162	0.039228	0.044416	0.085444	0.085625	0.164506	0.163131		71.6	0.009768	0.013087	0.010096	0.009895	0.028643	0.030144	0.092801	0.094275	0.197252	0.192813	0.324167	0.325712		71.6	0.00738	0.012062	0.019506	0.019063	0.033282	0.037526	0.103483
71.8	0.046031	0.047645	0.043729	0.046298	0.083415	0.09286	0.244647	0.245734	0.5235	0.523368	0.770288	0.788512		71.8	0.004088	0.005901	0.004739	0.005153	0.008799	0.016201	0.039502	0.044522	0.086156	0.085833	0.164544	0.163481		71.8	0.0103	0.013118	0.010076	0.009907	0.028631	0.030221	0.093198	0.094499	0.197178	0.193229	0.324573	0.326245		71.8	0.007664	0.012093	0.018952	0.019109	0.033278	0.037619	0.104093
72	0.045883	0.047768	0.043692	0.046418	0.083642	0.09308	0.245448	0.246314	0.523863	0.524322	0.771014	0.789544		72	0.004312	0.005901	0.004594	0.005157	0.008335	0.01624	0.039365	0.044629	0.086073	0.086041	0.164605	0.16383		72	0.010549	0.013148	0.009981	0.009919	0.02913	0.030298	0.093699	0.094724	0.197539	0.193644	0.325068	0.326777		72	0.00715	0.012124	0.018979	0.019154	0.0324	0.037712	0.104684
72.2	0.046011	0.047892	0.043973	0.046539	0.08422	0.0933	0.246138	0.246892	0.524932	0.525274	0.771959	0.790572		72.2	0.003583	0.005901	0.00471	0.005162	0.00855	0.016279	0.039457	0.044735	0.085483	0.086249	0.164739	0.164179		72.2	0.010885	0.013179	0.009731	0.009931	0.029367	0.030374	0.093531	0.094948	0.197824	0.194059	0.325636	0.327307		72.2	0.007647	0.012155	0.018221	0.0192	0.032631	0.037804	0.105059
72.4	0.047098	0.048015	0.044674	0.046659	0.08512	0.093519	0.246207	0.24747	0.525732	0.526224	0.772366	0.791597		72.4	0.003771	0.005901	0.004558	0.005167	0.008864	0.016318	0.039592	0.044842	0.085699	0.086457	0.165329	0.164528		72.4	0.011415	0.013209	0.009609	0.009943	0.029778	0.030451	0.093283	0.095171	0.197995	0.194473	0.32591	0.327836		72.4	0.007172	0.012186	0.018288	0.019245	0.031859	0.037897	0.105721
72.6	0.047359	0.048139	0.04418	0.046779	0.08514	0.093739	0.246069	0.248048	0.525695	0.527172	0.773254	0.792618		72.6	0.002506	0.005901	0.005039	0.005172	0.008813	0.016356	0.039194	0.044948	0.085232	0.086664	0.164795	0.164876		72.6	0.010782	0.013239	0.009833	0.009955	0.030494	0.030527	0.094027	0.095395	0.198055	0.194887	0.326143	0.328363		72.6	0.006895	0.012217	0.017958	0.019291	0.031588	0.037989	0.105501
72.8	0.047699	0.048262	0.045199	0.0469	0.085735	0.093958	0.24731	0.248625	0.526831	0.528117	0.773875	0.793634		72.8	0.002455	0.005901	0.004684	0.005177	0.008872	0.016395	0.039092	0.045054	0.085311	0.086872	0.164756	0.165223		72.8	0.010529	0.01327	0.009735	0.009967	0.030294	0.030603	0.094069	0.095618	0.198456	0.1953	0.326648	0.328888		72.8	0.00755	0.012248	0.018029	0.019336	0.031645	0.038082	0.105122
73	0.048154	0.048385	0.044927	0.04702	0.086278	0.094177	0.24763	0.249201	0.527448	0.529061	0.774477	0.794647		73	0.002408	0.005901	0.00494	0.005181	0.008996	0.016434	0.039283	0.04516	0.086309	0.087079	0.164688	0.16557		73	0.01096	0.0133	0.00987	0.009979	0.031093	0.03068	0.094929	0.095841	0.197993	0.195712	0.326667	0.329413		73	0.007926	0.012279	0.017758	0.019382	0.032206	0.038174	0.105531
73.2	0.048035	0.048508	0.044302	0.04714	0.085993	0.094396	0.249018	0.249777	0.528182	0.530002	0.775488	0.795656		73.2	0.00277	0.005901	0.005039	0.005186	0.008523	0.016473	0.039515	0.045266	0.086241	0.087286	0.164764	0.165917		73.2	0.011117	0.01333	0.010106	0.009991	0.030819	0.030756	0.094895	0.096064	0.1976	0.196124	0.326543	0.329935		73.2	0.007654	0.01231	0.01833	0.019427	0.032395	0.038267	0.105898
73.4	0.047987	0.048632	0.044771	0.04726	0.086834	0.094615	0.249107	0.250352	0.529395	0.530942	0.776764	0.796662		73.4	0.002675	0.005901	0.004981	0.005191	0.008867	0.016512	0.039599	0.045372	0.086295	0.087493	0.164822	0.166263		73.4	0.011091	0.013361	0.010255	0.010002	0.030918	0.030832	0.095009	0.096287	0.197686	0.196535	0.327602	0.330457		73.4	0.007687	0.012341	0.018097	0.019472	0.032807	0.038359	0.105353
73.6	0.048263	0.048755	0.044889	0.04738	0.087227	0.094833	0.249504	0.250927	0.530358	0.531879	0.777137	0.797663		73.6	0.003086	0.005901	0.005712	0.005195	0.00971	0.01655	0.04014	0.045478	0.086253	0.0877	0.165347	0.166608		73.6	0.010764	0.013391	0.010584	0.010014	0.030783	0.030908	0.095401	0.09651	0.197967	0.196945	0.327993	0.330977		73.6	0.007914	0.012372	0.018598	0.019517	0.032935	0.038451	0.104984
73.8	0.047886	0.048878	0.044105	0.0475	0.086698	0.095051	0.250232	0.251502	0.530942	0.532814	0.777959	0.798661		73.8	0.002567	0.005901	0.00589	0.0052	0.009508	0.016589	0.039853	0.045584	0.086577	0.087907	0.165661	0.166953		73.8	0.01074	0.013421	0.010593	0.010025	0.031786	0.030985	0.095598	0.096732	0.198146	0.197356	0.32872	0.331495		73.8	0.00753	0.012403	0.019434	0.019563	0.033388	0.038543	0.104741
74	0.047653	0.049001	0.044432	0.04762	0.087819	0.095269	0.250674	0.252075	0.532072	0.533747	0.778418	0.799655		74	0.003068	0.005901	0.005816	0.005205	0.009368	0.016628	0.039819	0.045689	0.087218	0.088113	0.166211	0.167298		74	0.011134	0.013451	0.009485	0.010037	0.032165	0.031061	0.096201	0.096954	0.198757	0.197765	0.329196	0.332012		74	0.008008	0.012433	0.019095	0.019608	0.033713	0.038636	0.104937
74.2	0.047844	0.049124	0.044089	0.04774	0.087767	0.095487	0.25035	0.252649	0.532798	0.534678	0.778423	0.800645		74.2	0.003764	0.005901	0.006309	0.005209	0.010264	0.016667	0.039779	0.045795	0.087651	0.08832	0.166547	0.167642		74.2	0.010684	0.013481	0.009056	0.010048	0.032466	0.031137	0.096949	0.097176	0.199028	0.198174	0.329699	0.332528		74.2	0.008676	0.012464	0.019062	0.019653	0.034142	0.038728	0.104599
74.4	0.046969	0.049247	0.044286	0.04786	0.087647	0.095705	0.252181	0.253221	0.533968	0.535608	0.778916	0.801632		74.4	0.004399	0.005901	0.006483	0.005214	0.010115	0.016705	0.040238	0.0459	0.087486	0.088526	0.166783	0.167985		74.4	0.010404	0.013511	0.008955	0.01006	0.032375	0.031213	0.097879	0.097398	0.199562	0.198582	0.330179	0.333042		74.4	0.008162	0.012495	0.019451	0.019698	0.034279	0.03882	0.105097
74.6	0.047029	0.04937	0.044287	0.04798	0.08811	0.095923	0.252771	0.253794	0.535869	0.536535	0.779182	0.802615		74.6	0.004896	0.005901	0.006541	0.005218	0.010372	0.016744	0.040729	0.046006	0.088417	0.088732	0.167113	0.168328		74.6	0.009818	0.013541	0.008353	0.010071	0.031456	0.031289	0.098105	0.09762	0.200088	0.19899	0.331197	0.333555		74.6	0.00877	0.012526	0.018755	0.019743	0.035045	0.038911	0.105276
74.8	0.047141	0.049493	0.044349	0.0481	0.087966	0.09614	0.2538	0.254366	0.536461	0.537459	0.779495	0.803594		74.8	0.006304	0.005901	0.007077	0.005223	0.011197	0.016782	0.04099	0.046111	0.088544	0.088938	0.167545	0.168671		74.8	0.009568	0.013571	0.007809	0.010083	0.031241	0.031365	0.09821	0.097841	0.200714	0.199397	0.331519	0.334066		74.8	0.009116	0.012557	0.018508	0.019788	0.035046	0.039003	0.10578
75	0.046796	0.049616	0.044566	0.048219	0.087654	0.096357	0.254909	0.254937	0.537407	0.538382	0.780172	0.804569		75	0.007109	0.005901	0.006908	0.005227	0.011222	0.016821	0.040549	0.046216	0.088755	0.089144	0.167904	0.169013		75	0.009289	0.013601	0.007824	0.010094	0.030894	0.031441	0.098369	0.098063	0.201943	0.199804	0.331841	0.334576		75	0.009282	0.012587	0.018789	0.019833	0.035194	0.039095	0.105878
75.2	0.047131	0.049738	0.045395	0.048339	0.088467	0.096574	0.256033	0.255508	0.538428	0.539303	0.780603	0.805541		75.2	0.007601	0.005901	0.007006	0.005232	0.011284	0.016859	0.041493	0.046321	0.088873	0.089349	0.168173	0.169354		75.2	0.009548	0.013631	0.007202	0.010105	0.030993	0.031517	0.098008	0.098284	0.202013	0.20021	0.33237	0.335085		75.2	0.008556	0.012618	0.019199	0.019878	0.035478	0.039187	0.106136
75.4	0.047117	0.049861	0.045559	0.048459	0.088204	0.096791	0.256374	0.256078	0.538528	0.540222	0.782002	0.806509		75.4	0.007827	0.005901	0.007819	0.005236	0.011075	0.016898	0.04134	0.046426	0.089112	0.089555	0.167994	0.169696		75.4	0.010586	0.013661	0.007435	0.010116	0.030263	0.031592	0.098479	0.098504	0.202022	0.200616	0.332428	0.335592		75.4	0.008875	0.012649	0.018628	0.019923	0.035422	0.039279	0.106753
75.6	0.047122	0.049984	0.046076	0.048578	0.088043	0.097007	0.257132	0.256647	0.539845	0.541139	0.783252	0.807473		75.6	0.008007	0.005901	0.00746	0.005241	0.010924	0.016936	0.04183	0.046531	0.088751	0.08976	0.168546	0.170036		75.6	0.011048	0.013691	0.007782	0.010128	0.030073	0.031668	0.098399	0.098725	0.20262	0.201021	0.332504	0.336098		75.6	0.008735	0.01268	0.019142	0.019968	0.034914	0.03937	0.107075
75.8	0.047537	0.050106	0.046873	0.048698	0.088799	0.097224	0.257272	0.257217	0.540316	0.542054	0.784117	0.808434		75.8	0.007151	0.005901	0.007667	0.005245	0.010714	0.016975	0.041848	0.046636	0.088806	0.089965	0.169007	0.170376		75.8	0.011473	0.013721	0.008253	0.010139	0.029316	0.031744	0.098287	0.098946	0.20248	0.201425	0.333086	0.336602		75.8	0.008976	0.01271	0.018466	0.020013	0.034943	0.039462	0.107712
76	0.048549	0.050229	0.04531	0.048818	0.088816	0.09744	0.258178	0.257785	0.541465	0.542966	0.785181	0.809391		76	0.007134	0.005901	0.007256	0.00525	0.0105	0.017013	0.042064	0.046741	0.088309	0.09017	0.169666	0.170716		76	0.012097	0.013751	0.008401	0.01015	0.02923	0.03182	0.09885	0.099166	0.202991	0.201829	0.333448	0.337105		76	0.008313	0.012741	0.018349	0.020058	0.034599	0.039553	0.107728
76.2	0.048946	0.050351	0.046048	0.048937	0.08878	0.097656	0.259048	0.258353	0.543289	0.543877	0.786674	0.810345		76.2	0.006492	0.005901	0.006979	0.005254	0.0107	0.017051	0.042138	0.046845	0.088119	0.090375	0.170316	0.171055		76.2	0.012149	0.013781	0.008804	0.010161	0.029623	0.031895	0.098229	0.099386	0.203526	0.202232	0.333921	0.337607		76.2	0.008802	0.012772	0.01772	0.020103	0.0346	0.039645	0.107953
76.4	0.050391	0.050474	0.04644	0.049056	0.089621	0.097872	0.259235	0.258921	0.543911	0.544786	0.787408	0.811295		76.4	0.005858	0.005901	0.006752	0.005258	0.010431	0.01709	0.042282	0.04695	0.088612	0.09058	0.170759	0.171394		76.4	0.01218	0.01381	0.008766	0.010172	0.029654	0.031971	0.098644	0.099606	0.203787	0.202635	0.334692	0.338107		76.4	0.008269	0.012803	0.018132	0.020148	0.03413	0.039736	0.107903
76.6	0.049742	0.050596	0.046767	0.049176	0.089394	0.098087	0.259581	0.259488	0.544038	0.545693	0.788461	0.812241		76.6	0.005144	0.005901	0.006041	0.005263	0.009897	0.017128	0.041968	0.047055	0.088618	0.090784	0.169864	0.171732		76.6	0.011993	0.01384	0.009838	0.010183	0.029252	0.032047	0.098958	0.099826	0.204173	0.203037	0.33486	0.338606		76.6	0.007695	0.012833	0.017692	0.020192	0.034033	0.039827	0.108178
76.8	0.050845	0.050719	0.04734	0.049295	0.090212	0.098303	0.260599	0.260055	0.545468	0.546597	0.789717	0.813184		76.8	0.005348	0.005901	0.005539	0.005267	0.009238	0.017166	0.042114	0.047159	0.089424	0.090988	0.170485	0.17207		76.8	0.012025	0.01387	0.010745	0.010194	0.029029	0.032122	0.098591	0.100045	0.204039	0.203439	0.335027	0.339103		76.8	0.007364	0.012864	0.017867	0.020237	0.033895	0.039919	0.107921
77	0.050733	0.050841	0.047432	0.049414	0.090775	0.098518	0.260333	0.260621	0.546109	0.5475	0.791277	0.814123		77	0.005462	0.005901	0.005963	0.005271	0.009693	0.017204	0.04259	0.047263	0.090086	0.091193	0.170196	0.172407		77	0.012458	0.0139	0.011221	0.010204	0.029345	0.032198	0.098786	0.100264	0.204286	0.20384	0.334636	0.3396		77	0.007511	0.012895	0.017731	0.020282	0.033881	0.04001	0.10889
77.2	0.051022	0.050963	0.047052	0.049534	0.090736	0.098733	0.261027	0.261186	0.547377	0.548401	0.792675	0.815059		77.2	0.004789	0.005901	0.006354	0.005275	0.009327	0.017243	0.042901	0.047368	0.090411	0.091397	0.170806	0.172744		77.2	0.012022	0.013929	0.011534	0.010215	0.028766	0.032273	0.099247	0.100484	0.204353	0.20424	0.334721	0.340094		77.2	0.006734	0.012925	0.01825	0.020326	0.033612	0.040101	0.108457
77.4	0.051009	0.051085	0.048028	0.049653	0.0914	0.098948	0.261154	0.261752	0.548695	0.549299	0.793969	0.815991		77.4	0.004975	0.005901	0.006211	0.00528	0.009576	0.017281	0.042826	0.047472	0.091035	0.091601	0.171018	0.17308		77.4	0.011525	0.013959	0.011757	0.010226	0.029535	0.032349	0.100242	0.100702	0.204876	0.20464	0.335675	0.340588		77.4	0.006775	0.012956	0.018287	0.020371	0.033754	0.040192	0.108798
77.6	0.051478	0.051208	0.048187	0.049772	0.091936	0.099163	0.2618	0.262316	0.549305	0.550196	0.794787	0.81692		77.6	0.004596	0.005901	0.006819	0.005284	0.009992	0.017319	0.043012	0.047576	0.09191	0.091804	0.171019	0.173416		77.6	0.011606	0.013989	0.01177	0.010237	0.029797	0.032424	0.100018	0.100921	0.204991	0.20504	0.33597	0.34108		77.6	0.007192	0.012986	0.018643	0.020415	0.034415	0.040283	0.109012
77.8	0.050772	0.05133	0.047765	0.049891	0.092063	0.099377	0.262193	0.26288	0.549967	0.551091	0.795974	0.817845		77.8	0.004211	0.005901	0.006685	0.005288	0.009534	0.017357	0.042041	0.04768	0.092324	0.092008	0.171043	0.173752		77.8	0.011762	0.014018	0.011389	0.010247	0.030748	0.0325	0.099823	0.10114	0.205057	0.205439	0.336647	0.34157		77.8	0.007191	0.013017	0.018912	0.02046	0.03467	0.040374	0.109364
78	0.050763	0.051452	0.048243	0.05001	0.0932	0.099592	0.263396	0.263444	0.55105	0.551984	0.795887	0.818767		78	0.003996	0.005901	0.006337	0.005292	0.009476	0.017395	0.041653	0.047784	0.092651	0.092211	0.171767	0.174087		78	0.011848	0.014048	0.011135	0.010258	0.031549	0.032575	0.100056	0.101358	0.205305	0.205837	0.337328	0.34206		78	0.007474	0.013048	0.018584	0.020504	0.035167	0.040465	0.109273
78.2	0.050623	0.051574	0.048667	0.050129	0.093104	0.099806	0.263369	0.264007	0.551712	0.552875	0.796338	0.819685		78.2	0.004916	0.005901	0.00639	0.005296	0.00978	0.017433	0.041245	0.047887	0.093295	0.092415	0.17153	0.174421		78.2	0.011086	0.014077	0.01065	0.010269	0.031603	0.03265	0.100787	0.101576	0.205733	0.206235	0.337672	0.342548		78.2	0.008449	0.013078	0.019007	0.020549	0.0349	0.040556	0.110225
78.4	0.050327	0.051696	0.049234	0.050248	0.093215	0.10002	0.264971	0.264569	0.552687	0.553763	0.797474	0.8206		78.4	0.005706	0.005901	0.005985	0.0053	0.009248	0.017471	0.041707	0.047991	0.092703	0.092618	0.172095	0.174755		78.4	0.010545	0.014107	0.01021	0.010279	0.031945	0.032726	0.100129	0.101794	0.205958	0.206632	0.337919	0.343034		78.4	0.008304	0.013109	0.019179	0.020593	0.035781	0.040646	0.110434
78.6	0.050117	0.051818	0.049824	0.050367	0.093702	0.100233	0.265655	0.265131	0.553402	0.55465	0.797432	0.821511		78.6	0.006092	0.005901	0.006031	0.005304	0.009775	0.017509	0.041522	0.048095	0.093043	0.092821	0.172628	0.175088		78.6	0.010512	0.014136	0.009635	0.01029	0.031557	0.032801	0.10034	0.102012	0.206451	0.207028	0.338406	0.34352		78.6	0.009284	0.013139	0.018589	0.020637	0.036183	0.040737	0.111053
78.8	0.050123	0.05194	0.049652	0.050486	0.093874	0.100447	0.267008	0.265693	0.553495	0.555535	0.798703	0.822419		78.8	0.00663	0.005901	0.006302	0.005309	0.010764	0.017547	0.041657	0.048198	0.092632	0.093024	0.173139	0.175421		78.8	0.010151	0.014166	0.009283	0.0103	0.031577	0.032876	0.099851	0.10223	0.206826	0.207425	0.338299	0.344004		78.8	0.009475	0.01317	0.018906	0.020682	0.036364	0.040828	0.110983
79	0.049997	0.052062	0.049908	0.050605	0.093788	0.10066	0.267558	0.266254	0.553978	0.556418	0.799672	0.823323		79	0.006934	0.005901	0.005883	0.005313	0.010948	0.017585	0.041389	0.048302	0.092891	0.093226	0.173236	0.175754		79	0.010275	0.014195	0.0096	0.01031	0.031653	0.032951	0.100079	0.102447	0.207348	0.20782	0.338714	0.344486		79	0.009577	0.0132	0.019435	0.020726	0.036571	0.040918	0.111143
79.2	0.050012	0.052183	0.05009	0.050724	0.094228	0.100873	0.268046	0.266814	0.554429	0.557299	0.800149	0.824225		79.2	0.006659	0.005901	0.006591	0.005317	0.011409	0.017623	0.042232	0.048405	0.092783	0.093429	0.173424	0.176086		79.2	0.01013	0.014224	0.008993	0.010321	0.031351	0.033026	0.100029	0.102664	0.207979	0.208215	0.338824	0.344968		79.2	0.008896	0.013231	0.019343	0.02077	0.03742	0.041009	0.111394
79.4	0.049508	0.052305	0.049587	0.050843	0.093685	0.101086	0.268189	0.267374	0.554718	0.558178	0.801156	0.825122		79.4	0.007157	0.005901	0.006919	0.005321	0.012226	0.017661	0.042528	0.048509	0.092656	0.093631	0.173292	0.176418		79.4	0.010435	0.014254	0.009304	0.010331	0.030396	0.033101	0.100035	0.102881	0.208211	0.20861	0.339124	0.345448		79.4	0.00961	0.013261	0.019122	0.020814	0.036922	0.041099	0.111554
79.6	0.048969	0.052427	0.049747	0.050961	0.093558	0.101299	0.268927	0.267934	0.555642	0.559055	0.80195	0.826016		79.6	0.007315	0.005901	0.006666	0.005325	0.011968	0.017698	0.042433	0.048612	0.092827	0.093833	0.174448	0.176749		79.6	0.010636	0.014283	0.009471	0.010341	0.030175	0.033176	0.100016	0.103098	0.208459	0.209004	0.3395	0.345926		79.6	0.009861	0.013292	0.019559	0.020859	0.037654	0.04119	0.11134
79.8	0.050107	0.052549	0.049565	0.05108	0.093983	0.101512	0.268938	0.268493	0.556521	0.559931	0.802124	0.826907		79.8	0.006977	0.005901	0.007029	0.005329	0.012066	0.017736	0.042393	0.048715	0.092921	0.094035	0.174832	0.17708		79.8	0.011529	0.014312	0.01014	0.010352	0.030469	0.033251	0.100457	0.103315	0.208436	0.209397	0.340447	0.346404		79.8	0.010226	0.013322	0.018296	0.020903	0.037473	0.04128	0.111605
80	0.050567	0.05267	0.048509	0.051199	0.093327	0.101724	0.269245	0.269051	0.557279	0.560804	0.802971	0.827795		80	0.007763	0.005901	0.006925	0.005333	0.012363	0.017774	0.043287	0.048818	0.092558	0.094237	0.174759	0.17741		80	0.012004	0.014342	0.010036	0.010362	0.030848	0.033326	0.100804	0.103531	0.209106	0.20979	0.341301	0.34688		80	0.009706	0.013352	0.018149	0.020947	0.03785	0.04137	0.111299
80.2	0.050165	0.052792	0.049627	0.051317	0.093507	0.101937	0.269401	0.269609	0.558705	0.561675	0.803746	0.828679		80.2	0.00836	0.005901	0.006563	0.005336	0.012412	0.017812	0.043317	0.048921	0.093238	0.094439	0.174819	0.17774		80.2	0.011976	0.014371	0.010026	0.010372	0.031145	0.033401	0.100265	0.103748	0.210023	0.210182	0.341906	0.347355		80.2	0.010545	0.013383	0.018028	0.020991	0.037795	0.041461	0.111228
80.4	0.050783	0.052913	0.049386	0.051436	0.094268	0.102149	0.268922	0.270167	0.558648	0.562545	0.804068	0.82956		80.4	0.008381	0.005901	0.006385	0.00534	0.012087	0.017849	0.043693	0.049024	0.093522	0.094641	0.174821	0.178069		80.4	0.011764	0.0144	0.009783	0.010382	0.031001	0.033476	0.100596	0.103964	0.21037	0.210574	0.34267	0.347828		80.4	0.010017	0.013413	0.018082	0.021035	0.037722	0.041551	0.110872
80.6	0.050761	0.053035	0.049596	0.051554	0.093922	0.102361	0.268538	0.270724	0.558957	0.563412	0.805207	0.830438		80.6	0.009433	0.005901	0.00608	0.005344	0.012108	0.017887	0.044201	0.049127	0.093275	0.094842	0.174508	0.178398		80.6	0.011391	0.014429	0.010255	0.010392	0.031097	0.033551	0.100723	0.10418	0.210866	0.210965	0.342938	0.3483		80.6	0.009507	0.013444	0.01819	0.021079	0.037404	0.041641	0.111493
80.8	0.050687	0.053156	0.050084	0.051673	0.094107	0.102572	0.268847	0.27128	0.560511	0.564278	0.806149	0.831312		80.8	0.009136	0.005901	0.006464	0.005348	0.012291	0.017925	0.045089	0.049229	0.093713	0.095043	0.175388	0.178726		80.8	0.011269	0.014458	0.010581	0.010402	0.031507	0.033626	0.100942	0.104396	0.211459	0.211356	0.342945	0.348771		80.8	0.009482	0.013474	0.017961	0.021123	0.036604	0.041731	0.111267
81	0.051289	0.053277	0.050657	0.051791	0.09415	0.102784	0.268881	0.271836	0.561607	0.565141	0.806844	0.832183		81	0.009683	0.005901	0.006373	0.005352	0.012814	0.017962	0.045851	0.049332	0.094135	0.095244	0.175056	0.179054		81	0.011147	0.014487	0.010328	0.010412	0.03156	0.0337	0.101646	0.104611	0.212352	0.211746	0.343984	0.34924		81	0.01002	0.013504	0.017932	0.021167	0.036429	0.041821	0.112246
81.2	0.052262	0.053399	0.050299	0.05191	0.09409	0.102995	0.269703	0.272391	0.562859	0.566003	0.807607	0.83305		81.2	0.009521	0.005901	0.005885	0.005356	0.011823	0.018	0.045562	0.049434	0.094341	0.095445	0.175957	0.179381		81.2	0.010913	0.014517	0.010733	0.010422	0.03148	0.033775	0.102506	0.104826	0.212599	0.212135	0.344621	0.349709		81.2	0.009699	0.013535	0.018348	0.02121	0.036497	0.041911	0.112596
81.4	0.052282	0.05352	0.050886	0.052028	0.095362	0.103206	0.269758	0.272946	0.564098	0.566863	0.808006	0.833915		81.4	0.009574	0.005901	0.005056	0.00536	0.011706	0.018038	0.045677	0.049537	0.094952	0.095646	0.176382	0.179708		81.4	0.010982	0.014546	0.010551	0.010432	0.031788	0.03385	0.102737	0.105042	0.214406	0.212524	0.345308	0.350176		81.4	0.010555	0.013565	0.018474	0.021254	0.036544	0.042001	0.113273
81.6	0.053187	0.053641	0.050503	0.052146	0.095643	0.103417	0.270418	0.273501	0.564893	0.567721	0.8088	0.834776		81.6	0.008938	0.005901	0.005078	0.005363	0.011917	0.018075	0.046108	0.049639	0.094864	0.095847	0.176319	0.180035		81.6	0.011551	0.014575	0.010665	0.010442	0.032172	0.033924	0.102309	0.105257	0.214694	0.212913	0.345683	0.350641		81.6	0.010732	0.013595	0.018584	0.021298	0.036412	0.042091	0.113726
81.8	0.053465	0.053762	0.050282	0.052264	0.095344	0.103628	0.271011	0.274055	0.566038	0.568577	0.809667	0.835634		81.8	0.009376	0.005901	0.00439	0.005367	0.011238	0.018113	0.045406	0.049742	0.094407	0.096048	0.176461	0.180361		81.8	0.01164	0.014604	0.010618	0.010452	0.032774	0.033999	0.102662	0.105471	0.214561	0.213301	0.346291	0.351106		81.8	0.010156	0.013626	0.019404	0.021342	0.036157	0.04218	0.114051
82	0.05381	0.053884	0.051104	0.052383	0.095883	0.103839	0.271996	0.274608	0.567253	0.569431	0.809212	0.836488		82	0.009039	0.005901	0.003945	0.005371	0.010876	0.01815	0.045524	0.049844	0.094877	0.096248	0.177329	0.180686		82	0.01153	0.014633	0.010336	0.010462	0.033124	0.034074	0.103096	0.105686	0.216133	0.213688	0.346672	0.351569		82	0.010408	0.013656	0.019517	0.021386	0.036466	0.04227	0.114699
82.2	0.054322	0.054005	0.051289	0.052501	0.096392	0.104049	0.271571	0.275161	0.567571	0.570284	0.810342	0.83734		82.2	0.009197	0.005901	0.003864	0.005375	0.011211	0.018188	0.046048	0.049946	0.09534	0.096448	0.177358	0.181012		82.2	0.011404	0.014662	0.009725	0.010471	0.032957	0.034148	0.103432	0.1059	0.216781	0.214075	0.346981	0.352031		82.2	0.010267	0.013686	0.020394	0.021429	0.03631	0.04236	0.115811
82.4	0.05438	0.054126	0.05092	0.052619	0.09597	0.104259	0.273157	0.275714	0.568767	0.571134	0.811016	0.838188		82.4	0.008641	0.005901	0.003747	0.005378	0.01085	0.018225	0.046659	0.050048	0.095155	0.096648	0.178559	0.181336		82.4	0.011339	0.014691	0.009857	0.010481	0.033015	0.034223	0.103435	0.106115	0.216471	0.214461	0.347378	0.352491		82.4	0.009597	0.013717	0.020338	0.021473	0.036843	0.042449	0.115727
82.6	0.05412	0.054247	0.051685	0.052737	0.096236	0.104469	0.273649	0.276266	0.569677	0.571983	0.810842	0.839033		82.6	0.008169	0.005901	0.003448	0.005382	0.011153	0.018262	0.046194	0.05015	0.096253	0.096848	0.179002	0.18166		82.6	0.011867	0.014719	0.00987	0.010491	0.032798	0.034297	0.10383	0.106329	0.216981	0.214847	0.347318	0.35295		82.6	0.009924	0.013747	0.020451	0.021516	0.036447	0.042539	0.116607
82.8	0.054919	0.054368	0.050807	0.052855	0.096147	0.104679	0.274629	0.276817	0.570109	0.572829	0.811903	0.839875		82.8	0.00762	0.005901	0.003746	0.005386	0.010858	0.0183	0.046647	0.050252	0.096352	0.097048	0.178953	0.181984		82.8	0.011827	0.014748	0.009794	0.0105	0.033157	0.034371	0.103469	0.106543	0.217219	0.215233	0.347338	0.353408		82.8	0.009415	0.013777	0.020954	0.02156	0.036734	0.042628	0.117009
83	0.054328	0.054489	0.050732	0.052973	0.09558	0.104889	0.274814	0.277368	0.57137	0.573674	0.81242	0.840714		83	0.007628	0.005901	0.003898	0.005389	0.010674	0.018337	0.046254	0.050353	0.097111	0.097248	0.179165	0.182308		83	0.011725	0.014777	0.01067	0.01051	0.033186	0.034446	0.10435	0.106756	0.217531	0.215617	0.346735	0.353865		83	0.009008	0.013807	0.021062	0.021604	0.037196	0.042718	0.11686
83.2	0.053849	0.054609	0.051217	0.053091	0.09598	0.105098	0.275574	0.277918	0.572475	0.574517	0.812781	0.841549		83.2	0.006962	0.005901	0.00441	0.005393	0.010969	0.018374	0.046197	0.050455	0.097669	0.097447	0.179562	0.18263		83.2	0.010865	0.014806	0.010778	0.010519	0.033535	0.03452	0.104611	0.10697	0.218129	0.216002	0.346562	0.354321		83.2	0.009023	0.013837	0.020728	0.021647	0.03745	0.042807	0.117075
83.4	0.053068	0.05473	0.050902	0.053209	0.095125	0.105308	0.276687	0.278468	0.573295	0.575358	0.813437	0.842382		83.4	0.007173	0.005901	0.004311	0.005397	0.010974	0.018412	0.045833	0.050557	0.09786	0.097646	0.179675	0.182953		83.4	0.011877	0.014835	0.010767	0.010529	0.033759	0.034594	0.105328	0.107183	0.217959	0.216385	0.347277	0.354775		83.4	0.00915	0.013868	0.020801	0.021691	0.03771	0.042896	0.116906
83.6	0.053003	0.054851	0.050846	0.053326	0.095389	0.105517	0.278022	0.279018	0.574148	0.576197	0.8138	0.843211		83.6	0.006708	0.005901	0.003975	0.0054	0.009918	0.018449	0.04509	0.050658	0.098542	0.097846	0.181085	0.183275		83.6	0.012265	0.014863	0.010732	0.010538	0.034531	0.034669	0.105677	0.107396	0.217813	0.216768	0.348332	0.355228		83.6	0.009214	0.013898	0.020648	0.021734	0.03811	0.042985	0.116945
83.8	0.05332	0.054972	0.051242	0.053444	0.096116	0.105726	0.278408	0.279567	0.575102	0.577035	0.814442	0.844037		83.8	0.00712	0.005901	0.004366	0.005404	0.010835	0.018486	0.045392	0.05076	0.099149	0.098045	0.181066	0.183596		83.8	0.013289	0.014892	0.011429	0.010548	0.035107	0.034743	0.105627	0.107609	0.218387	0.217151	0.348658	0.35568		83.8	0.009674	0.013928	0.02008	0.021777	0.037946	0.043075	0.117219
84	0.053515	0.055092	0.050664	0.053562	0.095944	0.105934	0.278956	0.280115	0.575223	0.57787	0.815834	0.84486		84	0.006768	0.005901	0.004828	0.005407	0.010982	0.018523	0.045856	0.050861	0.09934	0.098243	0.181524	0.183917		84	0.012947	0.014921	0.0112	0.010557	0.035655	0.034817	0.106136	0.107822	0.218345	0.217533	0.349164	0.35613		84	0.008755	0.013958	0.020112	0.021821	0.03842	0.043164	0.116834
84.2	0.053428	0.055213	0.051367	0.05368	0.096452	0.106143	0.278933	0.280663	0.575948	0.578704	0.81686	0.84568		84.2	0.007534	0.005901	0.003931	0.005411	0.01052	0.01856	0.045426	0.050962	0.100185	0.098442	0.181746	0.184238		84.2	0.012568	0.01495	0.011317	0.010567	0.035813	0.034891	0.106274	0.108034	0.219113	0.217915	0.349522	0.35658		84.2	0.009344	0.013988	0.020263	0.021864	0.038898	0.043253	0.116935
84.4	0.054115	0.055333	0.051755	0.053797	0.097494	0.106351	0.27917	0.281211	0.575355	0.579536	0.817308	0.846497		84.4	0.006755	0.005901	0.004239	0.005414	0.010699	0.018597	0.046116	0.051064	0.100515	0.098641	0.181846	0.184558		84.4	0.011648	0.014978	0.011366	0.010576	0.036315	0.034965	0.106795	0.108247	0.218792	0.218296	0.350241	0.357028		84.4	0.009087	0.014018	0.019649	0.021907	0.038463	0.043342	0.117087
84.6	0.054319	0.055454	0.051771	0.053915	0.096853	0.10656	0.279753	0.281757	0.575562	0.580366	0.818918	0.84731		84.6	0.007537	0.005901	0.004307	0.005418	0.011138	0.018634	0.04691	0.051165	0.100106	0.098839	0.182475	0.184878		84.6	0.011581	0.015007	0.01105	0.010585	0.036257	0.035039	0.10741	0.108459	0.219397	0.218676	0.350524	0.357474		84.6	0.008892	0.014049	0.019345	0.021951	0.037886	0.043431	0.117645
84.8	0.054052	0.055574	0.052634	0.054033	0.097651	0.106768	0.279928	0.282304	0.576595	0.581194	0.819517	0.848121		84.8	0.00673	0.005901	0.004583	0.005421	0.011163	0.018672	0.047208	0.051266	0.100547	0.099038	0.183244	0.185197		84.8	0.01153	0.015035	0.010713	0.010594	0.036002	0.035113	0.107457	0.108671	0.21977	0.219056	0.351022	0.35792		84.8	0.009241	0.014079	0.018418	0.021994	0.037586	0.043519	0.117679
85	0.055086	0.055695	0.052596	0.05415	0.098544	0.106975	0.279934	0.28285	0.576535	0.58202	0.819603	0.848929		85	0.008172	0.005901	0.004386	0.005425	0.011318	0.018709	0.047377	0.051367	0.100491	0.099236	0.183915	0.185516		85	0.011158	0.015064	0.010167	0.010604	0.035734	0.035187	0.107464	0.108883	0.220135	0.219436	0.35254	0.358364		85	0.010265	0.014109	0.018836	0.022037	0.038168	0.043608	0.118301
85.2	0.055217	0.055815	0.052395	0.054268	0.098631	0.107183	0.280089	0.283395	0.577018	0.582844	0.820859	0.849733		85.2	0.007967	0.005901	0.004703	0.005428	0.011117	0.018746	0.047744	0.051468	0.099962	0.099434	0.184887	0.185834		85.2	0.011295	0.015092	0.010216	0.010613	0.035621	0.035261	0.107957	0.109094	0.2202	0.219815	0.352532	0.358808		85.2	0.009929	0.014139	0.018968	0.02208	0.038512	0.043697	0.118794
85.4	0.055035	0.055936	0.052995	0.054385	0.099659	0.107391	0.280351	0.28394	0.577221	0.583667	0.821235	0.850535		85.4	0.007783	0.005901	0.004963	0.005432	0.011914	0.018783	0.048117	0.051568	0.100106	0.099631	0.18529	0.186152		85.4	0.010666	0.015121	0.009757	0.010622	0.035723	0.035335	0.107674	0.109306	0.220524	0.220193	0.352778	0.359249		85.4	0.010962	0.014169	0.019198	0.022123	0.038598	0.043786	0.119187
85.6	0.056252	0.056056	0.052654	0.054502	0.099911	0.107598	0.281032	0.284485	0.577255	0.584488	0.822021	0.851333		85.6	0.007868	0.005901	0.005622	0.005435	0.012279	0.018819	0.048149	0.051669	0.100103	0.099829	0.185257	0.186469		85.6	0.010696	0.015149	0.009917	0.010631	0.0362	0.035409	0.107967	0.109517	0.219867	0.220571	0.352828	0.35969		85.6	0.01011	0.014199	0.019522	0.022166	0.038455	0.043874	0.120028
85.8	0.056759	0.056176	0.0525	0.05462	0.099783	0.107805	0.282309	0.285029	0.578011	0.585307	0.82251	0.852129		85.8	0.008445	0.005901	0.005953	0.005438	0.012058	0.018856	0.048084	0.05177	0.099983	0.100027	0.185649	0.186786		85.8	0.010491	0.015178	0.009688	0.01064	0.035711	0.035483	0.107882	0.109728	0.219734	0.220948	0.353298	0.36013		85.8	0.009996	0.014229	0.020049	0.022209	0.038692	0.043963	0.1203
86	0.057199	0.056296	0.053347	0.054737	0.100762	0.108012	0.282852	0.285572	0.578233	0.586124	0.822499	0.852921		86	0.007342	0.005901	0.006472	0.005442	0.012314	0.018893	0.048703	0.05187	0.100451	0.100224	0.186129	0.187103		86	0.010708	0.015206	0.009878	0.010649	0.035395	0.035557	0.108082	0.109939	0.221224	0.221325	0.353326	0.360568		86	0.009992	0.014259	0.020281	0.022252	0.03903	0.044051	0.12095
86.2	0.057657	0.056416	0.052753	0.054854	0.100943	0.108219	0.283677	0.286115	0.578415	0.58694	0.823189	0.853711		86.2	0.007567	0.005901	0.007045	0.005445	0.012393	0.01893	0.048764	0.051971	0.099979	0.100421	0.186145	0.187419		86.2	0.010898	0.015235	0.009469	0.010658	0.035148	0.03563	0.108143	0.11015	0.220929	0.221701	0.353837	0.361005		86.2	0.010175	0.014289	0.021346	0.022295	0.038622	0.04414	0.120719
86.4	0.057938	0.056536	0.052571	0.054971	0.100592	0.108425	0.284636	0.286658	0.580475	0.587753	0.823186	0.854497		86.4	0.006862	0.005901	0.007577	0.005448	0.011558	0.018967	0.048658	0.052071	0.100273	0.100618	0.186374	0.187734		86.4	0.010739	0.015263	0.009266	0.010667	0.035348	0.035704	0.108036	0.11036	0.221055	0.222077	0.353829	0.361441		86.4	0.010245	0.014319	0.021133	0.022338	0.038715	0.044228	0.120835
86.6	0.05751	0.056657	0.053605	0.055089	0.101718	0.108632	0.285104	0.2872	0.581562	0.588565	0.823126	0.855281		86.6	0.00699	0.005901	0.007617	0.005452	0.012136	0.019004	0.048384	0.052171	0.100237	0.100815	0.185837	0.188049		86.6	0.010952	0.015291	0.00942	0.010676	0.035039	0.035778	0.107893	0.110571	0.221034	0.222453	0.354089	0.361875		86.6	0.01089	0.014349	0.021605	0.022381	0.038688	0.044316	0.121587
86.8	0.057149	0.056777	0.052666	0.055206	0.101297	0.108838	0.286297	0.287742	0.582427	0.589375	0.82369	0.856061		86.8	0.006986	0.005901	0.008035	0.005455	0.012043	0.01904	0.048611	0.052271	0.099716	0.101012	0.1858	0.188364		86.8	0.010647	0.01532	0.009601	0.010685	0.035522	0.035851	0.107505	0.110781	0.221507	0.222827	0.354743	0.362309		86.8	0.010252	0.014379	0.021954	0.022424	0.039061	0.044405	0.121614
87	0.055828	0.056896	0.052973	0.055323	0.101313	0.109044	0.286823	0.288283	0.584015	0.590183	0.824321	0.856839		87	0.007134	0.005901	0.007876	0.005458	0.012193	0.019077	0.04791	0.052372	0.100096	0.101209	0.186059	0.188679		87	0.010716	0.015348	0.009915	0.010693	0.035075	0.035925	0.108126	0.110991	0.222109	0.223202	0.354574	0.362741		87	0.010261	0.014409	0.02164	0.022467	0.039267	0.044493	0.120699
87.2	0.056219	0.057016	0.053355	0.05544	0.101851	0.10925	0.287835	0.288823	0.585018	0.59099	0.824432	0.857614		87.2	0.005887	0.005901	0.00789	0.005462	0.012205	0.019114	0.047139	0.052472	0.100303	0.101405	0.186782	0.188992		87.2	0.010254	0.015376	0.009591	0.010702	0.035186	0.035998	0.107807	0.111201	0.223308	0.223575	0.355169	0.363172		87.2	0.010067	0.014439	0.021475	0.022509	0.039286	0.044581	0.121136
87.4	0.056082	0.057136	0.052654	0.055557	0.101376	0.109455	0.288767	0.289363	0.585758	0.591795	0.825121	0.858386		87.4	0.006035	0.005901	0.007244	0.005465	0.011897	0.019151	0.046688	0.052572	0.100041	0.101602	0.186745	0.189306		87.4	0.010817	0.015404	0.009271	0.010711	0.035221	0.036072	0.108349	0.11141	0.223894	0.223948	0.355419	0.363602		87.4	0.009302	0.014469	0.022167	0.022552	0.039621	0.044669	0.120909
87.6	0.0557	0.057256	0.052436	0.055674	0.101864	0.109661	0.28897	0.289903	0.586874	0.592598	0.82578	0.859155		87.6	0.005245	0.005901	0.006339	0.005468	0.011858	0.019187	0.046422	0.052671	0.099955	0.101798	0.187533	0.189619		87.6	0.011542	0.015432	0.009629	0.01072	0.035424	0.036145	0.107831	0.11162	0.223669	0.224321	0.356327	0.364031		87.6	0.00908	0.014499	0.022144	0.022595	0.039541	0.044757	0.121102
87.8	0.055852	0.057376	0.053187	0.055791	0.102352	0.109866	0.289235	0.290442	0.588375	0.593399	0.827184	0.859921		87.8	0.005549	0.005901	0.006412	0.005471	0.012753	0.019224	0.046952	0.052771	0.100464	0.101994	0.187394	0.189931		87.8	0.011501	0.015461	0.010054	0.010728	0.035402	0.036219	0.108288	0.111829	0.224434	0.224693	0.355869	0.364459		87.8	0.009124	0.014529	0.02215	0.022637	0.039687	0.044845	0.121418
88	0.055987	0.057495	0.05261	0.055908	0.10174	0.110071	0.290195	0.290981	0.588968	0.594198	0.828759	0.860684		88	0.004439	0.005901	0.005667	0.005475	0.012423	0.01926	0.046846	0.052871	0.09982	0.10219	0.187812	0.190243		88	0.011411	0.015489	0.009875	0.010737	0.035701	0.036292	0.108885	0.112038	0.224908	0.225065	0.356331	0.364885		88	0.008039	0.014558	0.022369	0.02268	0.039455	0.044933	0.121672
88.2	0.054692	0.057615	0.053422	0.056024	0.102141	0.110276	0.290673	0.291519	0.589879	0.594996	0.829777	0.861444		88.2	0.00469	0.005901	0.004731	0.005478	0.012584	0.019297	0.046373	0.05297	0.100189	0.102386	0.188117	0.190555		88.2	0.011442	0.015517	0.010283	0.010746	0.035494	0.036366	0.108865	0.112247	0.225473	0.225436	0.356309	0.36531		88.2	0.008438	0.014588	0.022119	0.022723	0.03986	0.045021	0.122088
88.4	0.054869	0.057735	0.053605	0.056141	0.101882	0.110481	0.290779	0.292056	0.590479	0.595791	0.830209	0.862201		88.4	0.003876	0.005901	0.005302	0.005481	0.012512	0.019334	0.047468	0.05307	0.10038	0.102581	0.188116	0.190866		88.4	0.011534	0.015545	0.010479	0.010754	0.035162	0.036439	0.108937	0.112456	0.226119	0.225807	0.356679	0.365734		88.4	0.008136	0.014618	0.022039	0.022765	0.039242	0.045109	0.122802
88.6	0.054514	0.057854	0.053116	0.056258	0.101425	0.110686	0.290857	0.292593	0.592167	0.596586	0.831379	0.862956		88.6	0.005419	0.005901	0.004853	0.005484	0.012668	0.01937	0.04742	0.053169	0.099875	0.102777	0.188947	0.191177		88.6	0.012307	0.015573	0.010503	0.010763	0.034923	0.036512	0.109196	0.112664	0.226753	0.226177	0.356884	0.366157		88.6	0.008053	0.014648	0.022272	0.022808	0.039453	0.045196	0.123087
88.8	0.054312	0.057974	0.053792	0.056375	0.101855	0.11089	0.290336	0.29313	0.593288	0.597378	0.831453	0.863708		88.8	0.005115	0.005901	0.00482	0.005487	0.013084	0.019406	0.047315	0.053269	0.100294	0.102972	0.18931	0.191487		88.8	0.012748	0.015601	0.010218	0.010771	0.035044	0.036586	0.109088	0.112873	0.226824	0.226546	0.357045	0.366579		88.8	0.008108	0.014678	0.022337	0.02285	0.040534	0.045284	0.123164
89	0.054856	0.058093	0.054195	0.056491	0.102358	0.111094	0.290476	0.293666	0.594077	0.598168	0.832098	0.864456		89	0.007036	0.005901	0.004647	0.00549	0.013936	0.019443	0.047032	0.053368	0.100091	0.103167	0.189647	0.191797		89	0.012146	0.015629	0.010282	0.01078	0.03516	0.036659	0.109103	0.113081	0.227102	0.226916	0.357485	0.366999		89	0.008639	0.014708	0.023179	0.022893	0.040857	0.045372	0.123749
89.2	0.05461	0.058213	0.054367	0.056608	0.101648	0.111298	0.291046	0.294202	0.595038	0.598957	0.833602	0.865202		89.2	0.006453	0.005901	0.005115	0.005493	0.014254	0.019479	0.046969	0.053467	0.100371	0.103362	0.189897	0.192107		89.2	0.011758	0.015657	0.010415	0.010788	0.035147	0.036732	0.10997	0.113289	0.226772	0.227284	0.357364	0.367419		89.2	0.007867	0.014737	0.022933	0.022935	0.040768	0.045459	0.124045
89.4	0.054945	0.058332	0.054881	0.056724	0.102576	0.111502	0.291639	0.294737	0.595434	0.599744	0.833842	0.865946		89.4	0.006298	0.005901	0.005076	0.005497	0.014629	0.019516	0.046276	0.053566	0.101192	0.103557	0.190358	0.192416		89.4	0.011869	0.015685	0.010337	0.010797	0.034584	0.036805	0.110548	0.113496	0.226861	0.227652	0.357532	0.367837		89.4	0.008855	0.014767	0.022939	0.022978	0.040535	0.045547	0.123808
89.6	0.055664	0.058451	0.054263	0.056841	0.102856	0.111706	0.29165	0.295272	0.595982	0.60053	0.834455	0.866686		89.6	0.006332	0.005901	0.00521	0.0055	0.014668	0.019552	0.046216	0.053665	0.101478	0.103752	0.190769	0.192724		89.6	0.012355	0.015713	0.010692	0.010805	0.034998	0.036878	0.110635	0.113704	0.227342	0.22802	0.357568	0.368254		89.6	0.008294	0.014797	0.02296	0.02302	0.040673	0.045634	0.123686
89.8	0.05598	0.058571	0.054777	0.056957	0.102936	0.111909	0.292936	0.295806	0.59669	0.601313	0.835355	0.867424		89.8	0.00608	0.005901	0.005574	0.005503	0.014811	0.019588	0.047107	0.053764	0.101202	0.103946	0.190776	0.193032		89.8	0.012769	0.015741	0.010428	0.010813	0.03437	0.036951	0.110992	0.113912	0.227706	0.228387	0.358	0.36867		89.8	0.009573	0.014827	0.023306	0.023062	0.041093	0.045722	0.123557
90	0.055834	0.05869	0.055588	0.057074	0.104339	0.112113	0.293168	0.29634	0.596725	0.602095	0.835514	0.868159		90	0.005563	0.005901	0.006297	0.005506	0.015214	0.019625	0.047916	0.053863	0.101957	0.104141	0.191333	0.19334		90	0.012882	0.015769	0.010523	0.010822	0.034721	0.037024	0.111744	0.114119	0.228574	0.228753	0.357988	0.369085		90	0.010016	0.014856	0.023809	0.023104	0.040856	0.045809	0.123527
90.2	0.056479	0.058809	0.05501	0.05719	0.104755	0.112316	0.29417	0.296873	0.597568	0.602875	0.835923	0.868891		90.2	0.006123	0.005901	0.006915	0.005509	0.015075	0.019661	0.048647	0.053962	0.102	0.104335	0.191068	0.193647		90.2	0.01222	0.015796	0.010061	0.01083	0.03483	0.037097	0.112008	0.114326	0.228941	0.229119	0.358953	0.369498		90.2	0.010933	0.014886	0.023862	0.023147	0.040323	0.045896	0.123861
90.4	0.0565	0.058928	0.055446	0.057306	0.105106	0.112519	0.295275	0.297406	0.598921	0.603654	0.836833	0.86962		90.4	0.00538	0.005901	0.006898	0.005512	0.014428	0.019697	0.049449	0.054061	0.10277	0.104529	0.190925	0.193954		90.4	0.011912	0.015824	0.009463	0.010838	0.035098	0.03717	0.112	0.114533	0.229407	0.229485	0.359043	0.369911		90.4	0.011007	0.014916	0.023615	0.023189	0.040903	0.045983	0.124464
90.6	0.056156	0.059047	0.056653	0.057423	0.106238	0.112722	0.296475	0.297938	0.599002	0.604431	0.836961	0.870347		90.6	0.005684	0.005901	0.006598	0.005515	0.014712	0.019733	0.050057	0.054159	0.103007	0.104723	0.191128	0.194261		90.6	0.012297	0.015852	0.009567	0.010846	0.034968	0.037243	0.112313	0.11474	0.229629	0.22985	0.359915	0.370322		90.6	0.011465	0.014946	0.023741	0.023231	0.040599	0.046071	0.125269
90.8	0.057207	0.059167	0.056063	0.057539	0.106606	0.112924	0.297087	0.29847	0.599212	0.605206	0.838008	0.87107		90.8	0.006262	0.005901	0.006954	0.005518	0.01427	0.01977	0.050659	0.054258	0.103014	0.104917	0.191803	0.194567		90.8	0.012539	0.01588	0.009475	0.010854	0.035019	0.037316	0.112665	0.114946	0.230193	0.230215	0.361442	0.370732		90.8	0.011058	0.014975	0.023313	0.023273	0.041031	0.046158	0.125193
91	0.057865	0.059286	0.056352	0.057655	0.107303	0.113127	0.297465	0.299002	0.599724	0.605979	0.83869	0.871791		91	0.005675	0.005901	0.006644	0.005521	0.013672	0.019806	0.050939	0.054357	0.103665	0.105111	0.192398	0.194872		91	0.012448	0.015907	0.009238	0.010863	0.035044	0.037389	0.113285	0.115152	0.230569	0.230579	0.361687	0.371141		91	0.011707	0.015005	0.022607	0.023315	0.041051	0.046245	0.125772
91.2	0.058213	0.059404	0.05637	0.057771	0.108335	0.113329	0.297783	0.299532	0.600399	0.60675	0.838908	0.87251		91.2	0.00434	0.005901	0.006586	0.005524	0.013376	0.019842	0.051074	0.054455	0.10417	0.105304	0.192952	0.195177		91.2	0.012389	0.015935	0.009449	0.010871	0.035264	0.037462	0.113532	0.115359	0.23058	0.230942	0.362494	0.371549		91.2	0.011275	0.015035	0.022283	0.023357	0.041402	0.046332	0.126641
91.4	0.05782	0.059523	0.055951	0.057887	0.107588	0.113531	0.298581	0.300063	0.600438	0.60752	0.839934	0.873226		91.4	0.005143	0.005901	0.005337	0.005527	0.013111	0.019878	0.051403	0.054553	0.103751	0.105498	0.192675	0.195482		91.4	0.012068	0.015963	0.008912	0.010879	0.035544	0.037534	0.113786	0.115565	0.230634	0.231305	0.362595	0.371956		91.4	0.011163	0.015064	0.022384	0.023399	0.041119	0.046419	0.126873
91.6	0.057826	0.059642	0.056357	0.058004	0.107519	0.113733	0.299377	0.300593	0.60166	0.608289	0.840507	0.873939		91.6	0.00472	0.005901	0.004955	0.005529	0.013165	0.019914	0.051944	0.054651	0.104156	0.105691	0.193051	0.195786		91.6	0.012824	0.01599	0.008713	0.010887	0.035673	0.037607	0.113604	0.11577	0.230193	0.231668	0.363453	0.372362		91.6	0.011294	0.015094	0.022432	0.023441	0.041123	0.046505	0.127921
91.8	0.057334	0.059761	0.056579	0.05812	0.108059	0.113935	0.300327	0.301122	0.602432	0.609055	0.841946	0.874649		91.8	0.004495	0.005901	0.004591	0.005532	0.013267	0.01995	0.052436	0.05475	0.104701	0.105884	0.193266	0.19609		91.8	0.012082	0.016018	0.008737	0.010895	0.036236	0.03768	0.114102	0.115976	0.230736	0.23203	0.363884	0.372767		91.8	0.011862	0.015124	0.022525	0.023483	0.040731	0.046592	0.128513
92	0.057037	0.05988	0.056637	0.058236	0.106718	0.114136	0.301006	0.301651	0.602807	0.60982	0.842957	0.875356		92	0.004182	0.005901	0.004312	0.005535	0.013079	0.019986	0.052267	0.054848	0.104429	0.106077	0.193879	0.196393		92	0.012581	0.016046	0.008632	0.010903	0.03615	0.037752	0.114256	0.116182	0.231153	0.232391	0.3652	0.37317		92	0.011457	0.015153	0.022724	0.023525	0.041376	0.046679	0.128588
92.2	0.056687	0.059999	0.057311	0.058352	0.107084	0.114338	0.301631	0.30218	0.603704	0.610583	0.843802	0.876061		92.2	0.00468	0.005901	0.004185	0.005538	0.012652	0.020022	0.051686	0.054946	0.104828	0.10627	0.194315	0.196696		92.2	0.013163	0.016073	0.00849	0.010911	0.035929	0.037825	0.114226	0.116387	0.232411	0.232752	0.36547	0.373572		92.2	0.011637	0.015183	0.022902	0.023567	0.041947	0.046766	0.129093
92.4	0.05738	0.060117	0.056896	0.058467	0.107053	0.114539	0.301326	0.302708	0.60497	0.611344	0.844221	0.876764		92.4	0.004875	0.005901	0.004696	0.005541	0.011747	0.020058	0.052494	0.055044	0.10509	0.106462	0.194679	0.196999		92.4	0.013365	0.016101	0.008855	0.010919	0.03613	0.037897	0.114548	0.116592	0.233888	0.233113	0.365613	0.373974		92.4	0.010707	0.015212	0.023514	0.023609	0.04177	0.046852	0.129236
92.6	0.056915	0.060236	0.05684	0.058583	0.10682	0.11474	0.302063	0.303235	0.606079	0.612104	0.845187	0.877463		92.6	0.005751	0.005901	0.004102	0.005544	0.012192	0.020094	0.051407	0.055141	0.104712	0.106655	0.195221	0.197301		92.6	0.013527	0.016128	0.009141	0.010926	0.036661	0.03797	0.114295	0.116797	0.233953	0.233473	0.366228	0.374374		92.6	0.010964	0.015242	0.023525	0.023651	0.041815	0.046939	0.128806
92.8	0.056949	0.060354	0.057731	0.058699	0.106983	0.114941	0.302187	0.303762	0.607029	0.612862	0.845437	0.87816		92.8	0.005818	0.005901	0.004698	0.005547	0.012407	0.02013	0.050885	0.055239	0.105525	0.106847	0.195316	0.197603		92.8	0.013149	0.016156	0.008745	0.010934	0.036565	0.038042	0.114254	0.117002	0.234006	0.233832	0.366192	0.374773		92.8	0.011326	0.015272	0.023595	0.023693	0.042225	0.047025	0.128614
93	0.057607	0.060473	0.057944	0.058815	0.10746	0.115141	0.302639	0.304289	0.607718	0.613619	0.846566	0.878855		93	0.006548	0.005901	0.004857	0.005549	0.012868	0.020166	0.050927	0.055337	0.106364	0.10704	0.195025	0.197904		93	0.01265	0.016183	0.009104	0.010942	0.036633	0.038115	0.114876	0.117206	0.234565	0.234191	0.366799	0.375171		93	0.011991	0.015301	0.023919	0.023734	0.041744	0.047112	0.129237
93.2	0.057501	0.060591	0.057399	0.058931	0.106706	0.115342	0.302803	0.304815	0.608583	0.614373	0.847653	0.879547		93.2	0.005766	0.005901	0.005538	0.005552	0.012817	0.020202	0.0505	0.055434	0.106466	0.107232	0.195602	0.198205		93.2	0.012678	0.016211	0.008693	0.01095	0.036612	0.038187	0.115081	0.117411	0.234983	0.23455	0.367718	0.375568		93.2	0.011807	0.015331	0.023639	0.023776	0.041857	0.047198	0.128408
93.4	0.057196	0.06071	0.057975	0.059046	0.107434	0.115542	0.30297	0.30534	0.609097	0.615126	0.847694	0.880236		93.4	0.005846	0.005901	0.005206	0.005555	0.012843	0.020237	0.050071	0.055532	0.106562	0.107424	0.196079	0.198505		93.4	0.013285	0.016238	0.008426	0.010958	0.036249	0.03826	0.115323	0.117615	0.235296	0.234908	0.368358	0.375964		93.4	0.012619	0.01536	0.02366	0.023818	0.041638	0.047285	0.128385
93.6	0.057236	0.060828	0.058028	0.059162	0.107012	0.115742	0.302748	0.305866	0.609376	0.615878	0.8484	0.880922		93.6	0.007019	0.005901	0.004999	0.005558	0.013115	0.020273	0.050485	0.055629	0.105933	0.107615	0.195795	0.198805		93.6	0.013107	0.016265	0.00872	0.010965	0.036691	0.038332	0.114882	0.117819	0.235765	0.235265	0.368366	0.376358		93.6	0.012538	0.01539	0.024015	0.023859	0.041754	0.047371	0.12825
93.8	0.0574	0.060947	0.058691	0.059277	0.106882	0.115942	0.303941	0.30639	0.610065	0.616627	0.849024	0.881606		93.8	0.006949	0.005901	0.005479	0.005561	0.013414	0.020309	0.050688	0.055727	0.105806	0.107807	0.195804	0.199105		93.8	0.013067	0.016293	0.008538	0.010973	0.036184	0.038404	0.115542	0.118023	0.235401	0.235622	0.368556	0.376752		93.8	0.013438	0.015419	0.023928	0.023901	0.041647	0.047457	0.12811
94	0.057417	0.061065	0.058129	0.059393	0.106727	0.116142	0.304771	0.306914	0.611183	0.617375	0.84919	0.882288		94	0.008086	0.005901	0.00551	0.005563	0.01317	0.020345	0.050817	0.055824	0.106298	0.107999	0.195807	0.199404		94	0.012334	0.01632	0.008478	0.010981	0.036116	0.038477	0.115637	0.118226	0.235763	0.235979	0.368464	0.377145		94	0.013707	0.015449	0.024046	0.023942	0.041704	0.047543	0.128066
94.2	0.058128	0.061183	0.057548	0.059509	0.106441	0.116342	0.305582	0.307438	0.61185	0.618122	0.850093	0.882966		94.2	0.008799	0.005901	0.005325	0.005566	0.013332	0.02038	0.051111	0.055921	0.106103	0.10819	0.195598	0.199703		94.2	0.011681	0.016347	0.008664	0.010988	0.03603	0.038549	0.115258	0.11843	0.235856	0.236335	0.368245	0.377536		94.2	0.013812	0.015478	0.024309	0.023984	0.041803	0.047629	0.128477
94.4	0.057995	0.061301	0.057828	0.059624	0.106415	0.116541	0.306693	0.307961	0.612435	0.618867	0.850474	0.883643		94.4	0.009027	0.005901	0.004662	0.005569	0.012805	0.020416	0.05107	0.056018	0.106306	0.108381	0.196136	0.200001		94.4	0.012091	0.016374	0.008172	0.010996	0.035665	0.038621	0.115188	0.118633	0.235943	0.23669	0.368098	0.377926		94.4	0.013639	0.015507	0.024589	0.024025	0.042651	0.047715	0.12821
94.6	0.058976	0.06142	0.058287	0.059739	0.107273	0.116741	0.307249	0.308484	0.613197	0.61961	0.850113	0.884316		94.6	0.009056	0.005901	0.004906	0.005571	0.013499	0.020452	0.051487	0.056115	0.106622	0.108572	0.196737	0.200299		94.6	0.012377	0.016402	0.008865	0.011003	0.035986	0.038693	0.115622	0.118836	0.235748	0.237045	0.368518	0.378316		94.6	0.013715	0.015537	0.024687	0.024067	0.042728	0.047801	0.129063
94.8	0.059638	0.061538	0.057762	0.059855	0.107217	0.11694	0.307841	0.309006	0.613917	0.620351	0.851096	0.884988		94.8	0.010213	0.005901	0.005153	0.005574	0.013336	0.020487	0.051581	0.056212	0.106722	0.108763	0.196427	0.200596		94.8	0.012065	0.016429	0.009366	0.011011	0.035738	0.038765	0.115754	0.119039	0.235272	0.2374	0.370245	0.378704		94.8	0.013133	0.015566	0.02367	0.024108	0.042781	0.047887	0.12888
95	0.058873	0.061656	0.058131	0.05997	0.10742	0.117139	0.308687	0.309528	0.615047	0.621091	0.851091	0.885656		95	0.009149	0.005901	0.004713	0.005577	0.01346	0.020523	0.052092	0.056309	0.107361	0.108954	0.196218	0.200893		95	0.011463	0.016456	0.009744	0.011018	0.035747	0.038837	0.116017	0.119242	0.234668	0.237754	0.370372	0.379091		95	0.013424	0.015596	0.023962	0.02415	0.043143	0.047973	0.129166
95.2	0.058764	0.061774	0.058737	0.060085	0.108215	0.117337	0.309512	0.31005	0.615957	0.621829	0.851153	0.886322		95.2	0.009236	0.005901	0.004599	0.005579	0.013753	0.020558	0.052394	0.056406	0.107482	0.109145	0.196007	0.20119		95.2	0.011917	0.016483	0.009826	0.011026	0.035333	0.038909	0.116305	0.119445	0.234424	0.238108	0.370696	0.379477		95.2	0.012543	0.015625	0.023777	0.024191	0.043042	0.048059	0.129153
95.4	0.059189	0.061892	0.059022	0.060201	0.107509	0.117536	0.310769	0.31057	0.616422	0.622566	0.85156	0.886986		95.4	0.009553	0.005901	0.003975	0.005582	0.013476	0.020594	0.052486	0.056503	0.107321	0.109335	0.195891	0.201486		95.4	0.01136	0.01651	0.00988	0.011033	0.035591	0.038981	0.11595	0.119647	0.234778	0.238461	0.370863	0.379862		95.4	0.012208	0.015655	0.024509	0.024232	0.043097	0.048145	0.129674
95.6	0.059003	0.06201	0.059256	0.060316	0.108121	0.117734	0.311274	0.311091	0.617506	0.623301	0.851662	0.887647		95.6	0.009357	0.005901	0.004441	0.005585	0.013659	0.020629	0.053022	0.056599	0.107331	0.109526	0.195952	0.201782		95.6	0.011071	0.016537	0.009992	0.011041	0.035438	0.039053	0.116451	0.11985	0.23445	0.238813	0.371795	0.380246		95.6	0.011404	0.015684	0.024646	0.024274	0.04372	0.048231	0.130111
95.8	0.058663	0.062128	0.059862	0.060431	0.108867	0.117933	0.311467	0.311611	0.617242	0.624034	0.852179	0.888306		95.8	0.009062	0.005901	0.003936	0.005587	0.013965	0.020665	0.053738	0.056696	0.10735	0.109716	0.196012	0.202077		95.8	0.011285	0.016564	0.010297	0.011048	0.03556	0.039125	0.116972	0.120052	0.235147	0.239165	0.372538	0.380629		95.8	0.011199	0.015713	0.024854	0.024315	0.043602	0.048316	0.130281
96	0.059977	0.062245	0.059935	0.060546	0.108206	0.118131	0.311736	0.31213	0.617737	0.624766	0.853023	0.888962		96	0.009342	0.005901	0.004194	0.00559	0.01335	0.0207	0.0539	0.056792	0.106946	0.109906	0.196576	0.202372		96	0.010923	0.016592	0.009984	0.011055	0.035137	0.039197	0.117529	0.120254	0.236222	0.239517	0.372764	0.381011		96	0.010336	0.015743	0.025232	0.024356	0.044223	0.048402	0.130001
96.2	0.060219	0.062363	0.060175	0.060661	0.109538	0.118329	0.312289	0.312649	0.618372	0.625496	0.853425	0.889616		96.2	0.007703	0.005901	0.004248	0.005592	0.013347	0.020736	0.053849	0.056889	0.107673	0.110096	0.196913	0.202667		96.2	0.011176	0.016619	0.010075	0.011063	0.035598	0.039269	0.118011	0.120455	0.237478	0.239868	0.372713	0.381392		96.2	0.010243	0.015772	0.025549	0.024397	0.044387	0.048487	0.130656
96.4	0.06032	0.062481	0.059928	0.060776	0.109815	0.118526	0.311967	0.313168	0.618604	0.626224	0.85404	0.890267		96.4	0.007781	0.005901	0.004333	0.005595	0.013409	0.020771	0.05405	0.056985	0.10837	0.110286	0.197544	0.202961		96.4	0.010958	0.016646	0.010693	0.01107	0.035889	0.039341	0.11862	0.120657	0.238066	0.240219	0.372809	0.381772		96.4	0.009763	0.015801	0.025915	0.024439	0.044398	0.048573	0.130577
96.6	0.060748	0.062599	0.060513	0.060891	0.109498	0.118724	0.312888	0.313686	0.619024	0.626951	0.855522	0.890916		96.6	0.007171	0.005901	0.004666	0.005598	0.014312	0.020806	0.053893	0.057081	0.108318	0.110475	0.198231	0.203254		96.6	0.010504	0.016673	0.011059	0.011077	0.035344	0.039413	0.118628	0.120858	0.238651	0.240569	0.37392	0.38215		96.6	0.011072	0.015831	0.026744	0.02448	0.044124	0.048658	0.13047
96.8	0.061009	0.062716	0.061089	0.061006	0.109922	0.118921	0.313045	0.314203	0.619763	0.627677	0.85563	0.891562		96.8	0.006657	0.005901	0.005241	0.0056	0.014702	0.020842	0.054647	0.057177	0.109668	0.110665	0.19869	0.203548		96.8	0.010518	0.016699	0.011149	0.011084	0.035442	0.039484	0.119826	0.12106	0.239619	0.240919	0.373538	0.382528		96.8	0.011505	0.01586	0.026941	0.024521	0.044008	0.048744	0.131514
97	0.061763	0.062834	0.060848	0.061121	0.110004	0.119118	0.313809	0.314721	0.620507	0.6284	0.857163	0.892206		97	0.005921	0.005901	0.0055	0.005603	0.015531	0.020877	0.055085	0.057273	0.110196	0.110854	0.198663	0.203841		97	0.010951	0.016726	0.0115	0.011091	0.036214	0.039556	0.120588	0.121261	0.241166	0.241268	0.3739	0.382905		97	0.011812	0.015889	0.027356	0.024562	0.044238	0.048829	0.132873
97.2	0.062034	0.062952	0.060879	0.061236	0.109501	0.119315	0.313906	0.315237	0.621327	0.629122	0.857825	0.892847		97.2	0.006458	0.005901	0.005622	0.005605	0.01479	0.020912	0.054566	0.057369	0.1098	0.111043	0.199291	0.204133		97.2	0.011426	0.016753	0.011079	0.011099	0.036549	0.039628	0.120714	0.121461	0.242038	0.241617	0.374417	0.38328		97.2	0.012255	0.015918	0.027168	0.024603	0.044306	0.048914	0.132657
97.4	0.061241	0.063069	0.06143	0.061351	0.109859	0.119512	0.314295	0.315753	0.621595	0.629843	0.858081	0.893486		97.4	0.005805	0.005901	0.005218	0.005608	0.014633	0.020948	0.054475	0.057465	0.109999	0.111232	0.199542	0.204425		97.4	0.011578	0.01678	0.010754	0.011106	0.036059	0.039699	0.121581	0.121662	0.242454	0.241965	0.374242	0.383655		97.4	0.013202	0.015948	0.026726	0.024644	0.043951	0.048999	0.133495
97.6	0.061848	0.063187	0.06114	0.061466	0.109611	0.119709	0.314332	0.316269	0.622017	0.630562	0.859246	0.894123		97.6	0.006789	0.005901	0.005468	0.00561	0.014606	0.020983	0.054637	0.057561	0.109874	0.111421	0.199325	0.204717		97.6	0.011666	0.016807	0.011392	0.011113	0.03598	0.039771	0.121401	0.121863	0.243062	0.242313	0.373614	0.384029		97.6	0.013634	0.015977	0.026637	0.024685	0.043584	0.049085	0.133908
97.8	0.061922	0.063304	0.060846	0.06158	0.109178	0.119906	0.316018	0.316784	0.623318	0.631279	0.860173	0.894757		97.8	0.00633	0.005901	0.005734	0.005613	0.014158	0.021018	0.054624	0.057657	0.11003	0.11161	0.199809	0.205008		97.8	0.011753	0.016834	0.011068	0.01112	0.036415	0.039842	0.121386	0.122063	0.243728	0.24266	0.373726	0.384401		97.8	0.014471	0.016006	0.026871	0.024726	0.043682	0.04917	0.134009
98	0.062139	0.063421	0.060651	0.061695	0.109637	0.120102	0.316409	0.317299	0.624397	0.631995	0.860887	0.895389		98	0.007606	0.005901	0.005646	0.005615	0.014444	0.021053	0.054922	0.057752	0.110304	0.111799	0.20047	0.205299		98	0.011582	0.016861	0.011292	0.011127	0.036354	0.039914	0.121663	0.122263	0.244392	0.243007	0.373476	0.384773		98	0.014928	0.016035	0.026695	0.024767	0.043555	0.049255	0.134946
98.2	0.062544	0.063539	0.060361	0.06181	0.109574	0.120298	0.316867	0.317813	0.624907	0.632709	0.861565	0.896018		98.2	0.007682	0.005901	0.005451	0.005618	0.014992	0.021088	0.054877	0.057848	0.110401	0.111987	0.201487	0.205589		98.2	0.012292	0.016887	0.011533	0.011134	0.037107	0.039985	0.121195	0.122463	0.244764	0.243353	0.373316	0.385143		98.2	0.015414	0.016064	0.026786	0.024807	0.04383	0.04934	0.135417
98.4	0.062531	0.063656	0.060494	0.061924	0.10965	0.120494	0.317623	0.318327	0.626193	0.633421	0.861661	0.896646		98.4	0.007976	0.005901	0.004855	0.00562	0.014367	0.021123	0.054554	0.057944	0.111143	0.112176	0.202126	0.205879		98.4	0.012765	0.016914	0.011531	0.011141	0.03693	0.040057	0.121559	0.122663	0.24536	0.243699	0.374602	0.385512		98.4	0.015747	0.016094	0.026154	0.024848	0.04395	0.049425	0.135882
98.6	0.062648	0.063773	0.060702	0.062039	0.110584	0.12069	0.317896	0.318841	0.627057	0.634132	0.861959	0.89727		98.6	0.007792	0.005901	0.005403	0.005622	0.01497	0.021159	0.054826	0.058039	0.111532	0.112364	0.202283	0.206169		98.6	0.012606	0.016941	0.01216	0.011148	0.037622	0.040128	0.121124	0.122863	0.244796	0.244044	0.374959	0.385881		98.6	0.015823	0.016123	0.025479	0.024889	0.043919	0.049509	0.136649
98.8	0.062628	0.06389	0.060651	0.062153	0.110533	0.120885	0.317901	0.319354	0.627654	0.634842	0.862845	0.897893		98.8	0.008964	0.005901	0.005341	0.005625	0.014555	0.021194	0.054499	0.058134	0.111402	0.112552	0.202072	0.206458		98.8	0.012429	0.016967	0.012588	0.011155	0.037571	0.0402	0.120752	0.123062	0.244866	0.244389	0.376312	0.386248		98.8	0.015221	0.016152	0.024828	0.02493	0.044186	0.049594	0.136446
99	0.062818	0.064008	0.060809	0.062268	0.111332	0.121081	0.318572	0.319866	0.628535	0.63555	0.862379	0.898513		99	0.00806	0.005901	0.005305	0.005627	0.014799	0.021229	0.055002	0.05823	0.111716	0.11274	0.202612	0.206747		99	0.012577	0.016994	0.012217	0.011162	0.037582	0.040271	0.121395	0.123261	0.244623	0.244734	0.376873	0.386615		99	0.015201	0.016181	0.025013	0.02497	0.04495	0.049679	0.136788
99.2	0.063541	0.064125	0.061755	0.062382	0.112486	0.121276	0.319227	0.320378	0.629123	0.636256	0.86265	0.89913		99.2	0.00889	0.005901	0.004992	0.00563	0.014519	0.021264	0.055138	0.058325	0.111531	0.112928	0.202771	0.207035		99.2	0.012769	0.017021	0.011779	0.011169	0.037964	0.040342	0.120984	0.123461	0.244696	0.245077	0.3764	0.38698		99.2	0.014767	0.01621	0.024295	0.025011	0.044508	0.049764	0.137027
99.4	0.064068	0.064242	0.061666	0.062497	0.112087	0.121471	0.31984	0.32089	0.62978	0.636961	0.862904	0.899746		99.4	0.008836	0.005901	0.004854	0.005632	0.014513	0.021299	0.05499	0.05842	0.110678	0.113115	0.202906	0.207323		99.4	0.012722	0.017047	0.012132	0.011175	0.038709	0.040414	0.120887	0.12366	0.244598	0.245421	0.377241	0.387345		99.4	0.014005	0.016239	0.024401	0.025052	0.045308	0.049848	0.137258
99.6	0.06424	0.064359	0.06208	0.062611	0.112856	0.121666	0.319697	0.321401	0.630165	0.637664	0.862895	0.900359		99.6	0.0091	0.005901	0.004797	0.005634	0.014659	0.021334	0.055026	0.058515	0.1105	0.113303	0.203486	0.20761		99.6	0.012694	0.017074	0.011623	0.011182	0.039499	0.040485	0.121152	0.123858	0.243412	0.245764	0.377337	0.387708		99.6	0.013266	0.016268	0.024169	0.025092	0.04567	0.049933	0.13738
99.8	0.064525	0.064476	0.062337	0.062725	0.11367	0.121861	0.31997	0.321911	0.629841	0.638366	0.863402	0.900969		99.8	0.008558	0.005901	0.004779	0.005637	0.014486	0.021368	0.055409	0.05861	0.111023	0.11349	0.203371	0.207898		99.8	0.01329	0.0171	0.011743	0.011189	0.040142	0.040556	0.121401	0.124057	0.243335	0.246106	0.378063	0.38807		99.8	0.01345	0.016298	0.024477	0.025133	0.046338	0.050017	0.13703
100	0.065723	0.064593	0.061804	0.062839	0.113639	0.122056	0.320286	0.322421	0.630614	0.639066	0.864339	0.901578		100	0.007754	0.005901	0.004952	0.005639	0.01449	0.021403	0.055204	0.058705	0.110593	0.113677	0.203181	0.208184		100	0.012915	0.017127	0.011637	0.011196	0.04023	0.040627	0.121479	0.124255	0.242635	0.246448	0.378461	0.388432		100	0.013031	0.016327	0.024688	0.025173	0.046823	0.050102	0.13625
100.2	0.065037	0.064709	0.062574	0.062954	0.114784	0.12225	0.320483	0.322931	0.631077	0.639764	0.863904	0.902184		100.2	0.00675	0.005901	0.004466	0.005641	0.015277	0.021438	0.054944	0.0588	0.111632	0.113865	0.20368	0.208471		100.2	0.013434	0.017153	0.011379	0.011202	0.040272	0.040698	0.121274	0.124454	0.242387	0.24679	0.378802	0.388792		100.2	0.013032	0.016356	0.025032	0.025214	0.047302	0.050186	0.136003
100.4	0.065519	0.064826	0.06245	0.063068	0.115277	0.122445	0.320467	0.32344	0.631366	0.640461	0.864828	0.902788		100.4	0.007219	0.005901	0.004561	0.005644	0.015295	0.021473	0.054987	0.058894	0.11174	0.114052	0.203986	0.208757		100.4	0.014143	0.01718	0.011682	0.011209	0.039884	0.040769	0.121932	0.124652	0.24252	0.247131	0.378937	0.389152		100.4	0.012703	0.016385	0.025651	0.025254	0.047349	0.050271	0.135444
100.6	0.06582	0.064943	0.062181	0.063182	0.115332	0.122639	0.321645	0.323949	0.632851	0.641157	0.86547	0.903389		100.6	0.006084	0.005901	0.005163	0.005646	0.01552	0.021508	0.055122	0.058989	0.111409	0.114238	0.204675	0.209042		100.6	0.013616	0.017206	0.011946	0.011216	0.040094	0.04084	0.121938	0.12485	0.24261	0.247472	0.379681	0.38951		100.6	0.012863	0.016414	0.025729	0.025295	0.047909	0.050355	0.13491
100.8	0.065395	0.06506	0.062139	0.063296	0.115953	0.122833	0.322014	0.324457	0.634164	0.64185	0.865822	0.903989		100.8	0.006001	0.005901	0.005094	0.005648	0.01594	0.021543	0.055011	0.059084	0.1127	0.114425	0.204727	0.209327		100.8	0.013836	0.017233	0.011328	0.011222	0.04038	0.040911	0.122141	0.125047	0.242973	0.247812	0.37939	0.389867		100.8	0.012118	0.016443	0.025385	0.025335	0.048282	0.050439	0.135617
101	0.066149	0.065177	0.062216	0.06341	0.116076	0.123026	0.32327	0.324965	0.634986	0.642543	0.86687	0.904586		101	0.006071	0.005901	0.005466	0.005651	0.015836	0.021577	0.055073	0.059178	0.112323	0.114612	0.204853	0.209612		101	0.014389	0.017259	0.01105	0.011229	0.040568	0.040982	0.122517	0.125245	0.24307	0.248151	0.379712	0.390224		101	0.012396	0.016472	0.025192	0.025376	0.049162	0.050523	0.135883
101.2	0.06595	0.065293	0.062354	0.063524	0.116273	0.12322	0.32329	0.325473	0.63611	0.643234	0.867172	0.905181		101.2	0.006474	0.005901	0.005022	0.005653	0.014934	0.021612	0.054882	0.059272	0.112494	0.114798	0.205314	0.209896		101.2	0.014099	0.017285	0.010484	0.011236	0.040321	0.041053	0.122996	0.125442	0.243891	0.248491	0.380172	0.390579		101.2	0.012929	0.016501	0.024323	0.025416	0.049369	0.050608	0.135679
101.4	0.065114	0.06541	0.062748	0.063638	0.117034	0.123413	0.324242	0.32598	0.637221	0.643923	0.867689	0.905773		101.4	0.00522	0.005901	0.005599	0.005655	0.015395	0.021647	0.054967	0.059367	0.112775	0.114984	0.205835	0.21018		101.4	0.013264	0.017312	0.00995	0.011242	0.040162	0.041124	0.123621	0.12564	0.244274	0.248829	0.38057	0.390934		101.4	0.012994	0.01653	0.024235	0.025456	0.049167	0.050692	0.136016
101.6	0.066008	0.065526	0.062304	0.063752	0.116931	0.123607	0.325128	0.326486	0.63795	0.644611	0.868196	0.906363		101.6	0.006043	0.005901	0.0062	0.005657	0.015177	0.021681	0.055211	0.059461	0.113281	0.11517	0.206102	0.210464		101.6	0.013086	0.017338	0.009893	0.011249	0.040445	0.041195	0.123457	0.125837	0.245151	0.249168	0.381072	0.391287		101.6	0.012538	0.016559	0.025036	0.025496	0.048523	0.050776	0.136235
101.8	0.066503	0.065643	0.062525	0.063866	0.116688	0.1238	0.326164	0.326992	0.639777	0.645297	0.868859	0.906952		101.8	0.005886	0.005901	0.00637	0.00566	0.015488	0.021716	0.055238	0.059555	0.113708	0.115356	0.206758	0.210747		101.8	0.013358	0.017364	0.010066	0.011255	0.040712	0.041266	0.123357	0.126034	0.246314	0.249505	0.381691	0.39164		101.8	0.012907	0.016588	0.025283	0.025537	0.048543	0.05086	0.136059
102	0.066429	0.065759	0.062924	0.06398	0.117385	0.123993	0.326228	0.327498	0.640336	0.645982	0.868976	0.907537		102	0.006482	0.005901	0.006511	0.005662	0.015703	0.021751	0.05575	0.059649	0.114327	0.115542	0.208041	0.211029		102	0.013052	0.017391	0.010323	0.011262	0.040501	0.041336	0.124103	0.12623	0.246829	0.249843	0.382291	0.391991		102	0.012817	0.016617	0.024603	0.025577	0.048094	0.050944	0.137224
102.2	0.067016	0.065876	0.062367	0.064093	0.11681	0.124185	0.326717	0.328003	0.64079	0.646665	0.869863	0.908121		102.2	0.006593	0.005901	0.006673	0.005664	0.015083	0.021785	0.055317	0.059743	0.114309	0.115728	0.208288	0.211312		102.2	0.013192	0.017417	0.010386	0.011268	0.040539	0.041407	0.123961	0.126427	0.24778	0.25018	0.382318	0.392342		102.2	0.013094	0.016646	0.024826	0.025617	0.04777	0.051027	0.137238
102.4	0.067116	0.065992	0.062483	0.064207	0.11725	0.124378	0.326823	0.328507	0.641552	0.647347	0.870271	0.908703		102.4	0.006745	0.005901	0.006908	0.005666	0.015089	0.02182	0.055209	0.059837	0.115337	0.115913	0.208477	0.211594		102.4	0.012555	0.017443	0.011012	0.011275	0.040302	0.041478	0.124717	0.126623	0.248353	0.250516	0.384026	0.392692		102.4	0.013166	0.016674	0.024715	0.025657	0.047058	0.051111	0.137731
102.6	0.067495	0.066108	0.062915	0.064321	0.117442	0.12457	0.326935	0.329012	0.641532	0.648027	0.870397	0.909282		102.6	0.006519	0.005901	0.007889	0.005668	0.015571	0.021854	0.055702	0.059931	0.115411	0.116099	0.20899	0.211875		102.6	0.012408	0.017469	0.011405	0.011281	0.040393	0.041549	0.125003	0.126819	0.249173	0.250852	0.384435	0.39304		102.6	0.013366	0.016703	0.024703	0.025697	0.047358	0.051195	0.13793
102.8	0.06787	0.066225	0.062291	0.064434	0.117047	0.124763	0.327456	0.329515	0.641589	0.648706	0.871373	0.909859		102.8	0.007173	0.005901	0.007953	0.005671	0.015352	0.021889	0.055496	0.060025	0.115513	0.116284	0.209659	0.212156		102.8	0.01273	0.017495	0.011613	0.011287	0.040709	0.041619	0.125584	0.127015	0.250267	0.251187	0.384887	0.393388		102.8	0.012891	0.016732	0.02506	0.025737	0.047572	0.051279	0.137801
103	0.068026	0.066341	0.062039	0.064548	0.116767	0.124955	0.328396	0.330019	0.64209	0.649383	0.871627	0.910434		103	0.006123	0.005901	0.007691	0.005673	0.015807	0.021923	0.055953	0.060119	0.116268	0.116469	0.21004	0.212437		103	0.012479	0.017521	0.011483	0.011294	0.04101	0.04169	0.126334	0.127211	0.250993	0.251522	0.385251	0.393735		103	0.01308	0.016761	0.024812	0.025777	0.047568	0.051362	0.137719
103.2	0.068106	0.066457	0.062839	0.064662	0.117299	0.125147	0.328741	0.330521	0.642381	0.650059	0.872777	0.911007		103.2	0.006494	0.005901	0.007909	0.005675	0.016115	0.021958	0.055897	0.060212	0.116633	0.116654	0.210257	0.212717		103.2	0.012621	0.017548	0.011916	0.0113	0.041243	0.04176	0.125937	0.127407	0.250849	0.251857	0.384613	0.394081		103.2	0.013577	0.01679	0.024875	0.025817	0.047191	0.051446	0.137242
103.4	0.06791	0.066573	0.06226	0.064775	0.116165	0.125338	0.329322	0.331024	0.642487	0.650733	0.873325	0.911577		103.4	0.005891	0.005901	0.0079	0.005677	0.016098	0.021992	0.055773	0.060306	0.116302	0.116839	0.210451	0.212997		103.4	0.012794	0.017574	0.012581	0.011306	0.042103	0.041831	0.125777	0.127602	0.251099	0.252191	0.38515	0.394426		103.4	0.013131	0.016819	0.024717	0.025857	0.048085	0.051529	0.137303
103.6	0.067509	0.066689	0.062676	0.064889	0.116765	0.12553	0.329137	0.331526	0.642168	0.651406	0.873567	0.912146		103.6	0.005409	0.005901	0.007796	0.005679	0.016318	0.022027	0.056106	0.060399	0.117555	0.117024	0.210958	0.213277		103.6	0.01301	0.0176	0.012813	0.011313	0.042926	0.041901	0.125332	0.127798	0.251134	0.252525	0.385196	0.39477		103.6	0.013721	0.016848	0.025135	0.025897	0.047427	0.051613	0.137711
103.8	0.067216	0.066805	0.062297	0.065002	0.116549	0.125721	0.330057	0.332027	0.641746	0.652077	0.874967	0.912712		103.8	0.005035	0.005901	0.008091	0.005681	0.016561	0.022061	0.056372	0.060493	0.11809	0.117208	0.21026	0.213556		103.8	0.013097	0.017626	0.013345	0.011319	0.042516	0.041972	0.125605	0.127993	0.25181	0.252858	0.385705	0.395112		103.8	0.014018	0.016876	0.025502	0.025937	0.047442	0.051696	0.137479
104	0.067777	0.066921	0.062556	0.065115	0.116358	0.125913	0.330804	0.332528	0.64275	0.652747	0.876105	0.913276		104	0.004727	0.005901	0.007366	0.005683	0.016618	0.022095	0.056382	0.060586	0.117943	0.117393	0.209961	0.213835		104	0.013374	0.017652	0.013702	0.011325	0.042462	0.042042	0.125095	0.128188	0.25216	0.25319	0.385259	0.395455		104	0.01368	0.016905	0.025084	0.025977	0.046731	0.05178	0.13723
104.2	0.067274	0.067037	0.063035	0.065229	0.117087	0.126104	0.331476	0.333029	0.643036	0.653415	0.876418	0.913838		104.2	0.004002	0.005901	0.007038	0.005685	0.016907	0.02213	0.056493	0.060679	0.11838	0.117577	0.210729	0.214113		104.2	0.013706	0.017678	0.013273	0.011331	0.042699	0.042112	0.125128	0.128383	0.252323	0.253523	0.385523	0.395796		104.2	0.013646	0.016934	0.024951	0.026017	0.046795	0.051863	0.137165
104.4	0.067382	0.067153	0.062178	0.065342	0.117089	0.126295	0.332156	0.333529	0.643705	0.654082	0.877658	0.914398		104.4	0.00419	0.005901	0.007332	0.005688	0.017414	0.022164	0.056374	0.060773	0.118296	0.117761	0.211505	0.214391		104.4	0.01363	0.017704	0.013003	0.011337	0.042417	0.042183	0.125753	0.128578	0.252487	0.253854	0.385065	0.396136		104.4	0.01367	0.016963	0.024901	0.026057	0.046993	0.051946	0.137472
104.6	0.067154	0.067269	0.061996	0.065455	0.116969	0.126485	0.333685	0.334028	0.645149	0.654747	0.878637	0.914956		104.6	0.004287	0.005901	0.00715	0.00569	0.017501	0.022198	0.056102	0.060866	0.117913	0.117945	0.211631	0.214669		104.6	0.013445	0.01773	0.01232	0.011344	0.042851	0.042253	0.125449	0.128772	0.252063	0.254186	0.385428	0.396475		104.6	0.013761	0.016992	0.024449	0.026096	0.047429	0.052029	0.13843
104.8	0.066943	0.067385	0.062611	0.065569	0.117731	0.126676	0.33409	0.334528	0.645813	0.655411	0.880033	0.915512		104.8	0.004626	0.005901	0.006826	0.005692	0.01819	0.022232	0.056523	0.060959	0.118289	0.118129	0.211991	0.214946		104.8	0.013239	0.017755	0.011524	0.01135	0.042689	0.042323	0.125795	0.128966	0.252331	0.254517	0.38544	0.396813		104.8	0.013668	0.01702	0.024359	0.026136	0.047364	0.052112	0.139293
105	0.067235	0.067501	0.063106	0.065682	0.11804	0.126866	0.335376	0.335026	0.646323	0.656074	0.881006	0.916065		105	0.004938	0.005901	0.00639	0.005694	0.018267	0.022266	0.057073	0.061052	0.117389	0.118313	0.212327	0.215222		105	0.013089	0.017781	0.010911	0.011356	0.042946	0.042394	0.126175	0.129161	0.252735	0.254847	0.385555	0.397151		105	0.013477	0.017049	0.024599	0.026176	0.047739	0.052195	0.139852
105.2	0.067307	0.067616	0.063397	0.065795	0.118694	0.127057	0.335613	0.335525	0.64799	0.656735	0.881435	0.916617		105.2	0.004743	0.005901	0.005887	0.005696	0.018347	0.022301	0.057125	0.061144	0.11746	0.118496	0.212548	0.215499		105.2	0.012573	0.017807	0.010717	0.011362	0.043214	0.042464	0.126369	0.129355	0.253725	0.255177	0.385749	0.397487		105.2	0.01389	0.017078	0.024486	0.026215	0.048075	0.052278	0.140178
105.4	0.067035	0.067732	0.064388	0.065908	0.119473	0.127247	0.336533	0.336022	0.648332	0.657394	0.881208	0.917166		105.4	0.00415	0.005901	0.006373	0.005698	0.018855	0.022335	0.057253	0.061237	0.117411	0.11868	0.212775	0.215775		105.4	0.012978	0.017833	0.010294	0.011368	0.042968	0.042534	0.126516	0.129548	0.253934	0.255506	0.386163	0.397822		105.4	0.013719	0.017107	0.02514	0.026255	0.048095	0.052361	0.140612
105.6	0.068013	0.067848	0.064515	0.066021	0.120124	0.127437	0.336708	0.33652	0.648686	0.658052	0.882237	0.917714		105.6	0.005541	0.005901	0.006167	0.0057	0.018508	0.022369	0.057625	0.06133	0.117623	0.118863	0.212128	0.21605		105.6	0.013359	0.017859	0.010017	0.011374	0.042879	0.042604	0.126445	0.129742	0.254156	0.255835	0.386332	0.398157		105.6	0.013248	0.017135	0.025952	0.026295	0.048129	0.052444	0.14087
105.8	0.067781	0.067963	0.065168	0.066134	0.12049	0.127626	0.337	0.337017	0.650057	0.658709	0.88251	0.918259		105.8	0.006149	0.005901	0.005974	0.005702	0.01844	0.022403	0.057955	0.061423	0.117551	0.119046	0.212284	0.216326		105.8	0.01314	0.017885	0.010495	0.01138	0.042897	0.042674	0.126707	0.129936	0.255051	0.256164	0.386505	0.398491		105.8	0.013141	0.017164	0.025744	0.026334	0.047928	0.052527	0.141537
106	0.067724	0.068079	0.066399	0.066247	0.121392	0.127816	0.337473	0.337513	0.65014	0.659364	0.882776	0.918802		106	0.006596	0.005901	0.005851	0.005704	0.017977	0.022437	0.058647	0.061515	0.117805	0.119229	0.212486	0.216601		106	0.012668	0.01791	0.01052	0.011386	0.042665	0.042744	0.127482	0.130129	0.254732	0.256492	0.387579	0.398823		106	0.013317	0.017193	0.026098	0.026374	0.047027	0.05261	0.141912
106.2	0.067831	0.068194	0.066454	0.06636	0.121748	0.128005	0.337928	0.338009	0.650547	0.660018	0.883812	0.919343		106.2	0.006586	0.005901	0.00614	0.005706	0.017321	0.022471	0.058477	0.061608	0.117273	0.119412	0.211857	0.216875		106.2	0.012997	0.017936	0.01081	0.011392	0.04252	0.042814	0.128255	0.130322	0.255198	0.25682	0.388046	0.399155		106.2	0.013402	0.017221	0.026283	0.026413	0.047165	0.052693	0.141469
106.4	0.06781	0.06831	0.067516	0.066473	0.122102	0.128195	0.338075	0.338505	0.651594	0.66067	0.88347	0.919883		106.4	0.006863	0.005901	0.006247	0.005708	0.017478	0.022505	0.058264	0.0617	0.11782	0.119595	0.212077	0.217149		106.4	0.013202	0.017962	0.011409	0.011398	0.042917	0.042884	0.129141	0.130515	0.255937	0.257147	0.389141	0.399486		106.4	0.013774	0.01725	0.026565	0.026453	0.047557	0.052775	0.1416
106.6	0.067184	0.068425	0.068428	0.066586	0.122939	0.128384	0.338968	0.339	0.651995	0.661321	0.883616	0.92042		106.6	0.006835	0.005901	0.007202	0.00571	0.017483	0.022539	0.058543	0.061792	0.117591	0.119778	0.212262	0.217423		106.6	0.013201	0.017987	0.012114	0.011404	0.042787	0.042954	0.130296	0.130708	0.256814	0.257474	0.389361	0.399816		106.6	0.014277	0.017279	0.026785	0.026492	0.048251	0.052858	0.141347
106.8	0.066987	0.068541	0.068284	0.066699	0.123004	0.128573	0.339472	0.339495	0.652631	0.66197	0.884457	0.920955		106.8	0.006689	0.005901	0.006531	0.005712	0.016623	0.022573	0.058456	0.061885	0.1179	0.11996	0.212027	0.217696		106.8	0.013425	0.018013	0.012174	0.011409	0.043144	0.043024	0.130384	0.1309	0.257354	0.2578	0.389274	0.400145		106.8	0.014705	0.017307	0.026828	0.026532	0.048912	0.052941	0.140922
107	0.066793	0.068656	0.068886	0.066811	0.122854	0.128761	0.339917	0.339989	0.654045	0.662618	0.884295	0.921488		107	0.00597	0.005901	0.005833	0.005714	0.016556	0.022607	0.058149	0.061977	0.118736	0.120142	0.212437	0.217969		107	0.01359	0.018039	0.013055	0.011415	0.042797	0.043094	0.130565	0.131093	0.258127	0.258126	0.390301	0.400473		107	0.015342	0.017336	0.02602	0.026571	0.049517	0.053023	0.140939
107.2	0.066479	0.068771	0.068916	0.066924	0.124227	0.12895	0.339374	0.340483	0.654011	0.663264	0.884907	0.922019		107.2	0.005996	0.005901	0.006434	0.005716	0.015924	0.022641	0.057542	0.062069	0.119551	0.120325	0.21272	0.218241		107.2	0.013238	0.018064	0.013725	0.011421	0.042247	0.043164	0.130975	0.131285	0.25815	0.258451	0.390629	0.400801		107.2	0.015319	0.017364	0.02579	0.02661	0.049555	0.053106	0.140816
107.4	0.066816	0.068886	0.068082	0.067037	0.123603	0.129138	0.339423	0.340976	0.654491	0.663909	0.885072	0.922548		107.4	0.005874	0.005901	0.006055	0.005718	0.015329	0.022675	0.057274	0.062161	0.118936	0.120507	0.212628	0.218514		107.4	0.013182	0.01809	0.014323	0.011427	0.042482	0.043233	0.130976	0.131477	0.258967	0.258776	0.39126	0.401127		107.4	0.015665	0.017393	0.02537	0.02665	0.049927	0.053188	0.141686
107.6	0.066761	0.069002	0.068101	0.067149	0.124135	0.129327	0.339411	0.341469	0.655173	0.664553	0.885692	0.923075		107.6	0.005638	0.005901	0.005875	0.005719	0.015792	0.022709	0.056871	0.062253	0.11986	0.120689	0.213235	0.218785		107.6	0.01311	0.018115	0.014748	0.011433	0.042655	0.043303	0.13091	0.131669	0.259545	0.259101	0.392098	0.401453		107.6	0.016244	0.017422	0.025752	0.026689	0.049199	0.05327	0.141718
107.8	0.066556	0.069117	0.067429	0.067262	0.123993	0.129515	0.340254	0.341961	0.655903	0.665195	0.887105	0.9236		107.8	0.006096	0.005901	0.005975	0.005721	0.015582	0.022742	0.056237	0.062345	0.11951	0.12087	0.21319	0.219057		107.8	0.012954	0.018141	0.014674	0.011438	0.042196	0.043373	0.131665	0.131861	0.259715	0.259425	0.392051	0.401777		107.8	0.015785	0.01745	0.025837	0.026728	0.04968	0.053353	0.14174
108	0.067043	0.069232	0.066682	0.067374	0.12356	0.129703	0.340427	0.342453	0.657458	0.665836	0.887202	0.924124		108	0.005724	0.005901	0.00568	0.005723	0.015141	0.022776	0.056021	0.062437	0.11917	0.121052	0.213876	0.219328		108	0.013203	0.018166	0.014618	0.011444	0.042096	0.043442	0.131669	0.132053	0.260343	0.259748	0.391772	0.402101		108	0.016169	0.017479	0.025443	0.026767	0.049489	0.053435	0.142125
108.2	0.067023	0.069347	0.066357	0.067487	0.124095	0.12989	0.340765	0.342945	0.658122	0.666476	0.887349	0.924645		108.2	0.0055	0.005901	0.005907	0.005725	0.015698	0.02281	0.055853	0.062528	0.119534	0.121234	0.214699	0.219598		108.2	0.01304	0.018192	0.0141	0.01145	0.042027	0.043512	0.132137	0.132244	0.260076	0.260071	0.392221	0.402424		108.2	0.016709	0.017507	0.025948	0.026806	0.049321	0.053517	0.143228
108.4	0.066733	0.069462	0.065224	0.067599	0.123902	0.130078	0.340679	0.343436	0.658938	0.667114	0.888348	0.925164		108.4	0.005974	0.005901	0.005931	0.005727	0.016412	0.022844	0.055357	0.06262	0.119523	0.121415	0.215309	0.219868		108.4	0.012789	0.018217	0.012894	0.011456	0.041426	0.043582	0.132514	0.132436	0.259568	0.260394	0.391515	0.402746		108.4	0.016448	0.017536	0.026459	0.026846	0.049527	0.053599	0.144216
108.6	0.067043	0.069577	0.064648	0.067712	0.123913	0.130265	0.341688	0.343927	0.66052	0.66775	0.889149	0.925681		108.6	0.006168	0.005901	0.005432	0.005729	0.015841	0.022877	0.055899	0.062712	0.11909	0.121596	0.215595	0.220138		108.6	0.012458	0.018243	0.012759	0.011461	0.041832	0.043651	0.132581	0.132627	0.259388	0.260716	0.391228	0.403067		108.6	0.015944	0.017564	0.026145	0.026885	0.049325	0.053681	0.14534
108.8	0.066933	0.069692	0.064375	0.067824	0.12428	0.130453	0.341514	0.344417	0.66057	0.668385	0.890107	0.926196		108.8	0.006582	0.005901	0.005062	0.005731	0.016035	0.022911	0.055881	0.062803	0.119839	0.121777	0.215892	0.220408		108.8	0.012401	0.018268	0.012247	0.011467	0.04236	0.043721	0.13225	0.132818	0.259614	0.261038	0.390965	0.403387		108.8	0.016025	0.017593	0.026831	0.026924	0.048909	0.053763	0.144782
109	0.067421	0.069807	0.064109	0.067937	0.123938	0.13064	0.342032	0.344907	0.66122	0.669019	0.890536	0.92671		109	0.006785	0.005901	0.004798	0.005733	0.016217	0.022945	0.055725	0.062894	0.11989	0.121958	0.216259	0.220677		109	0.012603	0.018293	0.011001	0.011472	0.042144	0.04379	0.132299	0.133009	0.260096	0.26136	0.390481	0.403706		109	0.015332	0.017621	0.02722	0.026963	0.049132	0.053845	0.145092
109.2	0.067398	0.069921	0.064321	0.068049	0.123613	0.130827	0.342353	0.345396	0.662566	0.669652	0.890758	0.927221		109.2	0.006556	0.005901	0.004596	0.005734	0.016257	0.022978	0.055871	0.062986	0.120396	0.122139	0.216824	0.220946		109.2	0.013015	0.018319	0.011245	0.011478	0.042335	0.04386	0.132421	0.133199	0.260254	0.26168	0.390043	0.404024		109.2	0.015526	0.01765	0.027379	0.027002	0.049487	0.053927	0.14537
109.4	0.066913	0.070036	0.064558	0.068161	0.124143	0.131013	0.342578	0.345885	0.662285	0.670282	0.891253	0.927731		109.4	0.007377	0.005901	0.004434	0.005736	0.016868	0.023012	0.05654	0.063077	0.121014	0.12232	0.21714	0.221214		109.4	0.012958	0.018344	0.010464	0.011484	0.041806	0.043929	0.131711	0.13339	0.260306	0.262001	0.390348	0.404342		109.4	0.014729	0.017678	0.027426	0.027041	0.049235	0.054009	0.145897
109.6	0.06742	0.070151	0.064461	0.068273	0.123808	0.1312	0.342964	0.346374	0.662498	0.670912	0.892983	0.928238		109.6	0.007807	0.005901	0.003921	0.005738	0.016188	0.023046	0.057214	0.063168	0.121344	0.122501	0.216701	0.221482		109.6	0.012467	0.018369	0.010184	0.011489	0.042172	0.043999	0.131296	0.13358	0.260093	0.262321	0.391017	0.404658		109.6	0.013849	0.017707	0.027637	0.02708	0.048894	0.054091	0.145252
109.8	0.067927	0.070266	0.064424	0.068386	0.123052	0.131386	0.34358	0.346862	0.663778	0.67154	0.892857	0.928744		109.8	0.007345	0.005901	0.003599	0.00574	0.015916	0.023079	0.058224	0.063259	0.122198	0.122681	0.217145	0.221749		109.8	0.012391	0.018395	0.010671	0.011495	0.041881	0.044068	0.130479	0.13377	0.260776	0.262641	0.391484	0.404974		109.8	0.013187	0.017735	0.027231	0.027119	0.047991	0.054173	0.145581
110	0.067483	0.07038	0.065582	0.068498	0.123133	0.131573	0.343962	0.347349	0.663776	0.672167	0.893678	0.929248		110	0.006965	0.005901	0.003525	0.005742	0.016277	0.023113	0.058951	0.06335	0.12307	0.122861	0.217561	0.222016		110	0.012282	0.01842	0.011258	0.0115	0.041324	0.044137	0.129931	0.13396	0.26022	0.26296	0.392653	0.405289		110	0.013923	0.017763	0.027469	0.027157	0.048007	0.054254	0.145116
110.2	0.068222	0.070495	0.065608	0.06861	0.122881	0.131759	0.3452	0.347836	0.664519	0.672793	0.894123	0.92975		110.2	0.007189	0.005901	0.003807	0.005744	0.015926	0.023146	0.059519	0.063441	0.12259	0.123041	0.217803	0.222283		110.2	0.01235	0.018445	0.011286	0.011506	0.041417	0.044206	0.130326	0.13415	0.260953	0.263278	0.392733	0.405603		110.2	0.013493	0.017792	0.027109	0.027196	0.048268	0.054336	0.145168
110.4	0.068474	0.070609	0.067137	0.068722	0.122532	0.131945	0.346009	0.348323	0.665715	0.673417	0.893544	0.930249		110.4	0.007783	0.005901	0.004067	0.005745	0.016122	0.02318	0.059412	0.063532	0.123101	0.123221	0.217841	0.22255		110.4	0.012242	0.01847	0.011985	0.011511	0.041431	0.044276	0.130694	0.13434	0.262117	0.263597	0.39296	0.405916		110.4	0.014167	0.01782	0.026805	0.027235	0.048747	0.054418	0.145435
110.6	0.068469	0.070724	0.06828	0.068834	0.123056	0.132131	0.347503	0.348809	0.665861	0.674039	0.894602	0.930748		110.6	0.007932	0.005901	0.004339	0.005747	0.016111	0.023213	0.060095	0.063623	0.123369	0.123401	0.218012	0.222816		110.6	0.012108	0.018495	0.011979	0.011517	0.041152	0.044345	0.131335	0.134529	0.262319	0.263914	0.393868	0.406229		110.6	0.014465	0.017849	0.026348	0.027274	0.049137	0.054499	0.14558
110.8	0.069689	0.070838	0.0686	0.068946	0.122919	0.132316	0.348235	0.349295	0.666167	0.67466	0.89528	0.931244		110.8	0.007757	0.005901	0.003612	0.005749	0.015228	0.023247	0.060225	0.063714	0.123648	0.123581	0.218396	0.223081		110.8	0.012061	0.018521	0.01223	0.011522	0.041432	0.044414	0.131482	0.134719	0.262794	0.264232	0.394253	0.40654		110.8	0.014553	0.017877	0.025946	0.027313	0.049351	0.054581	0.145632
111	0.070796	0.070953	0.068959	0.069058	0.123313	0.132502	0.349341	0.34978	0.666665	0.67528	0.895244	0.931738		111	0.007699	0.005901	0.003797	0.005751	0.015947	0.02328	0.05987	0.063805	0.124195	0.123761	0.219198	0.223347		111	0.01179	0.018546	0.01299	0.011527	0.041575	0.044483	0.132198	0.134908	0.263416	0.264549	0.395449	0.406851		111	0.014109	0.017905	0.025784	0.027351	0.049438	0.054662	0.146195
111.2	0.070664	0.071067	0.068675	0.06917	0.124273	0.132687	0.3488	0.350265	0.665741	0.675899	0.895744	0.932231		111.2	0.007268	0.005901	0.004803	0.005752	0.016	0.023313	0.059996	0.063895	0.124239	0.12394	0.218622	0.223612		111.2	0.011445	0.018571	0.012973	0.011533	0.041527	0.044552	0.133151	0.135097	0.263472	0.264865	0.396663	0.40716		111.2	0.014457	0.017934	0.025973	0.02739	0.050162	0.054743	0.146212
111.4	0.071496	0.071181	0.068625	0.069281	0.123473	0.132872	0.349279	0.35075	0.666473	0.676516	0.895767	0.932721		111.4	0.007922	0.005901	0.004943	0.005754	0.016057	0.023347	0.060054	0.063986	0.123305	0.12412	0.218306	0.223876		111.4	0.012023	0.018596	0.013057	0.011538	0.042049	0.044621	0.133524	0.135286	0.263097	0.265181	0.397016	0.407469		111.4	0.015046	0.017962	0.025489	0.027429	0.050125	0.054825	0.146984
111.6	0.070689	0.071296	0.069465	0.069393	0.124137	0.133057	0.349686	0.351234	0.667132	0.677132	0.896529	0.93321		111.6	0.007484	0.005901	0.004806	0.005756	0.016377	0.02338	0.059673	0.064076	0.123393	0.124299	0.218543	0.22414		111.6	0.012013	0.018621	0.01309	0.011543	0.042048	0.04469	0.133917	0.135474	0.263735	0.265497	0.397653	0.407777		111.6	0.015225	0.01799	0.025953	0.027467	0.050456	0.054906	0.147046
111.8	0.0709	0.07141	0.069309	0.069505	0.124067	0.133242	0.349694	0.351718	0.667566	0.677746	0.897385	0.933697		111.8	0.00898	0.005901	0.005212	0.005758	0.016397	0.023413	0.059765	0.064167	0.122683	0.124478	0.218332	0.224404		111.8	0.012491	0.018646	0.011906	0.011549	0.042358	0.044759	0.134649	0.135663	0.264042	0.265812	0.398062	0.408084		111.8	0.014748	0.018019	0.026059	0.027506	0.050948	0.054987	0.148111
112	0.07084	0.071524	0.069295	0.069617	0.123744	0.133427	0.349886	0.352201	0.668308	0.67836	0.897312	0.934182		112	0.008855	0.005901	0.004664	0.005759	0.016146	0.023447	0.059416	0.064257	0.122957	0.124657	0.219095	0.224668		112	0.0134	0.018671	0.011684	0.011554	0.042405	0.044828	0.135062	0.135851	0.264449	0.266127	0.398375	0.408391		112	0.016087	0.018047	0.026335	0.027544	0.051006	0.055068	0.148731
112.2	0.069798	0.071638	0.069991	0.069728	0.124548	0.133611	0.350476	0.352683	0.669217	0.678971	0.898134	0.934665		112.2	0.009386	0.005901	0.005357	0.005761	0.016824	0.02348	0.059121	0.064347	0.123184	0.124836	0.218673	0.224931		112.2	0.012891	0.018696	0.011845	0.011559	0.042488	0.044897	0.13572	0.136039	0.265146	0.266441	0.398706	0.408696		112.2	0.015636	0.018075	0.027027	0.027583	0.050998	0.055149	0.149606
112.4	0.069031	0.071752	0.068699	0.06984	0.12467	0.133795	0.350699	0.353166	0.669766	0.679582	0.899457	0.935147		112.4	0.008541	0.005901	0.005128	0.005763	0.017156	0.023513	0.059048	0.064437	0.123426	0.125014	0.21858	0.225193		112.4	0.012753	0.018721	0.010861	0.011564	0.042281	0.044966	0.136458	0.136227	0.264471	0.266755	0.398993	0.409001		112.4	0.015302	0.018103	0.026946	0.027621	0.051508	0.05523	0.149689
112.6	0.069004	0.071866	0.068314	0.069951	0.124876	0.13398	0.351659	0.353648	0.670874	0.680191	0.899473	0.935626		112.6	0.009307	0.005901	0.004929	0.005764	0.01709	0.023546	0.058944	0.064527	0.123414	0.125193	0.218692	0.225456		112.6	0.013209	0.018746	0.010903	0.01157	0.042738	0.045035	0.13668	0.136415	0.265194	0.267069	0.398966	0.409305		112.6	0.0154	0.018132	0.026597	0.02766	0.051646	0.055311	0.150061
112.8	0.068219	0.07198	0.068857	0.070063	0.125313	0.134164	0.351511	0.354129	0.670636	0.680798	0.899984	0.936104		112.8	0.008753	0.005901	0.005676	0.005766	0.017757	0.023579	0.057985	0.064617	0.124004	0.125371	0.21871	0.225718		112.8	0.013908	0.018771	0.010574	0.011575	0.043252	0.045104	0.136817	0.136603	0.265581	0.267382	0.399288	0.409608		112.8	0.015437	0.01816	0.026984	0.027698	0.051659	0.055392	0.149963
113	0.068367	0.072094	0.068787	0.070174	0.125264	0.134348	0.351798	0.35461	0.671567	0.681405	0.90031	0.93658		113	0.008732	0.005901	0.005957	0.005768	0.01762	0.023612	0.057869	0.064707	0.123435	0.125549	0.219335	0.225979		113	0.014573	0.018795	0.009899	0.01158	0.042486	0.045173	0.13735	0.13679	0.266311	0.267694	0.399297	0.40991		113	0.014412	0.018188	0.027391	0.027737	0.051921	0.055473	0.150489
113.2	0.067913	0.072208	0.068941	0.070286	0.125429	0.134531	0.351976	0.355091	0.672683	0.68201	0.901101	0.937054		113.2	0.008172	0.005901	0.00613	0.005769	0.017159	0.023646	0.05764	0.064797	0.123548	0.125728	0.219838	0.22624		113.2	0.014307	0.01882	0.010244	0.011585	0.042942	0.045241	0.136943	0.136978	0.266483	0.268006	0.39958	0.410211		113.2	0.015037	0.018216	0.027926	0.027775	0.051374	0.055554	0.150543
113.4	0.067483	0.072322	0.068788	0.070397	0.126101	0.134715	0.352135	0.355571	0.672435	0.682613	0.901698	0.937527		113.4	0.008643	0.005901	0.006169	0.005771	0.017846	0.023679	0.058551	0.064887	0.123702	0.125906	0.219653	0.226501		113.4	0.014104	0.018845	0.009971	0.01159	0.042201	0.04531	0.136224	0.137165	0.267172	0.268318	0.400523	0.410512		113.4	0.014872	0.018245	0.028382	0.027813	0.050787	0.055635	0.150843
113.6	0.068482	0.072436	0.068506	0.070509	0.125444	0.134898	0.352622	0.35605	0.673169	0.683216	0.902118	0.937997		113.6	0.008002	0.005901	0.006333	0.005773	0.017087	0.023712	0.058503	0.064977	0.123542	0.126083	0.219822	0.226762		113.6	0.013404	0.01887	0.009619	0.011595	0.042269	0.045379	0.135958	0.137352	0.267379	0.268629	0.400963	0.410811		113.6	0.014412	0.018273	0.028676	0.027851	0.050507	0.055716	0.150491
113.8	0.06916	0.07255	0.06843	0.07062	0.125795	0.135081	0.352986	0.35653	0.674592	0.683817	0.901302	0.938466		113.8	0.007833	0.005901	0.006277	0.005774	0.017489	0.023745	0.059041	0.065066	0.124251	0.126261	0.220387	0.227022		113.8	0.013318	0.018895	0.010296	0.0116	0.041986	0.045447	0.13485	0.137539	0.268014	0.26894	0.400726	0.41111		113.8	0.014851	0.018301	0.028713	0.02789	0.050796	0.055796	0.150877
114	0.068533	0.072664	0.068669	0.070731	0.126244	0.135264	0.353435	0.357009	0.675202	0.684417	0.90166	0.938933		114	0.00742	0.005901	0.006643	0.005776	0.018174	0.023778	0.05943	0.065156	0.124661	0.126439	0.22097	0.227282		114	0.012901	0.018919	0.010125	0.011605	0.041694	0.045516	0.134998	0.137725	0.268313	0.269251	0.40084	0.411408		114	0.01625	0.018329	0.028609	0.027928	0.051159	0.055877	0.150527
114.2	0.070232	0.072777	0.068142	0.070843	0.126224	0.135447	0.354655	0.357487	0.676064	0.685015	0.901862	0.939399		114.2	0.008332	0.005901	0.006666	0.005778	0.018125	0.023811	0.059625	0.065245	0.124186	0.126616	0.22131	0.227541		114.2	0.012858	0.018944	0.009716	0.011611	0.041858	0.045584	0.135483	0.137912	0.269087	0.269561	0.400217	0.411705		114.2	0.015835	0.018357	0.028094	0.027966	0.050936	0.055957	0.150894
114.4	0.070805	0.072891	0.068856	0.070954	0.126854	0.13563	0.35522	0.357965	0.676282	0.685612	0.901787	0.939862		114.4	0.00773	0.005901	0.006987	0.005779	0.018057	0.023844	0.059739	0.065335	0.124996	0.126794	0.221301	0.2278		114.4	0.012924	0.018969	0.010027	0.011616	0.042153	0.045653	0.135924	0.138098	0.269707	0.26987	0.400505	0.412002		114.4	0.016787	0.018385	0.027904	0.028004	0.051147	0.056038	0.151344
114.6	0.07144	0.073005	0.069066	0.071065	0.127698	0.135813	0.356211	0.358442	0.67637	0.686208	0.902535	0.940324		114.6	0.007873	0.005901	0.00741	0.005781	0.018264	0.023877	0.060705	0.065424	0.125205	0.126971	0.221708	0.228059		114.6	0.012857	0.018993	0.009718	0.011621	0.042825	0.045721	0.136104	0.138285	0.269287	0.270179	0.400762	0.412297		114.6	0.016273	0.018414	0.027811	0.028042	0.051153	0.056118	0.151343
114.8	0.073107	0.073118	0.068498	0.071176	0.127699	0.135995	0.357359	0.35892	0.676898	0.686802	0.903098	0.940784		114.8	0.007427	0.005901	0.007436	0.005782	0.017625	0.023909	0.06171	0.065513	0.125484	0.127148	0.221834	0.228317		114.8	0.012747	0.019018	0.010163	0.011626	0.043149	0.04579	0.13606	0.138471	0.269461	0.270488	0.400997	0.412592		114.8	0.016577	0.018442	0.028058	0.028081	0.050937	0.056199	0.151392
115	0.073497	0.073232	0.068864	0.071287	0.12815	0.136177	0.358306	0.359396	0.677689	0.687395	0.903195	0.941243		115	0.006868	0.005901	0.007785	0.005784	0.018125	0.023942	0.06215	0.065602	0.126388	0.127325	0.222493	0.228575		115	0.01349	0.019043	0.010429	0.01163	0.043735	0.045858	0.136221	0.138657	0.269556	0.270796	0.400947	0.412886		115	0.016436	0.01847	0.027983	0.028119	0.051732	0.056279	0.151678
115.2	0.073091	0.073345	0.068519	0.071398	0.128322	0.136359	0.3582	0.359873	0.67784	0.687987	0.904145	0.941699		115.2	0.006418	0.005901	0.008237	0.005785	0.017535	0.023975	0.062926	0.065692	0.126444	0.127502	0.222418	0.228832		115.2	0.014234	0.019067	0.010949	0.011635	0.043836	0.045927	0.136303	0.138842	0.269769	0.271104	0.40185	0.413179		115.2	0.016633	0.018498	0.027479	0.028157	0.052357	0.05636	0.151771
115.4	0.073611	0.073459	0.068415	0.071509	0.128207	0.136541	0.359002	0.360348	0.67889	0.688578	0.904912	0.942154		115.4	0.00691	0.005901	0.007457	0.005787	0.017375	0.024008	0.063459	0.065781	0.126079	0.127678	0.223286	0.22909		115.4	0.014293	0.019092	0.011095	0.01164	0.044148	0.045995	0.13602	0.139028	0.26962	0.271412	0.401501	0.413471		115.4	0.016171	0.018526	0.026815	0.028195	0.052287	0.05644	0.152053
115.6	0.0738	0.073572	0.068881	0.07162	0.129469	0.136723	0.359554	0.360824	0.679473	0.689167	0.905619	0.942607		115.6	0.006277	0.005901	0.006814	0.005789	0.017464	0.024041	0.063609	0.06587	0.126689	0.127855	0.224119	0.229346		115.6	0.01464	0.019116	0.011173	0.011645	0.044601	0.046063	0.135895	0.139213	0.270921	0.271719	0.402562	0.413763		115.6	0.016513	0.018554	0.026929	0.028233	0.052531	0.05652	0.152022
115.8	0.073749	0.073685	0.068689	0.071731	0.13012	0.136905	0.359559	0.361299	0.679902	0.689755	0.90657	0.943059		115.8	0.008149	0.005901	0.00664	0.00579	0.017471	0.024074	0.063751	0.065958	0.12686	0.128031	0.224341	0.229603		115.8	0.015137	0.019141	0.011136	0.01165	0.045199	0.046132	0.136137	0.139399	0.270692	0.272025	0.40299	0.414054		115.8	0.014876	0.018582	0.027465	0.028271	0.053016	0.0566	0.151722
116	0.073623	0.073799	0.068602	0.071842	0.130652	0.137086	0.360601	0.361773	0.680394	0.690341	0.907292	0.943509		116	0.007216	0.005901	0.005817	0.005792	0.017374	0.024106	0.063411	0.066047	0.127127	0.128207	0.225291	0.229859		116	0.015114	0.019166	0.011598	0.011655	0.045209	0.0462	0.137074	0.139584	0.271087	0.272331	0.40332	0.414343		116	0.015277	0.01861	0.027396	0.028308	0.053027	0.05668	0.151932
116.2	0.072783	0.073912	0.069271	0.071953	0.131971	0.137267	0.360851	0.362247	0.681111	0.690926	0.908261	0.943957		116.2	0.007363	0.005901	0.006172	0.005793	0.018079	0.024139	0.063624	0.066136	0.127573	0.128384	0.224812	0.230115		116.2	0.015154	0.01919	0.012155	0.01166	0.045287	0.046268	0.137356	0.139769	0.272117	0.272637	0.403905	0.414633		116.2	0.013885	0.018638	0.027744	0.028346	0.052901	0.05676	0.152033
116.4	0.072444	0.074025	0.068604	0.072063	0.132693	0.137448	0.361057	0.362721	0.681253	0.69151	0.909167	0.944403		116.4	0.00692	0.005901	0.005831	0.005795	0.018266	0.024172	0.063623	0.066225	0.128014	0.12856	0.225138	0.23037		116.4	0.014937	0.019214	0.01221	0.011665	0.045424	0.046336	0.137623	0.139953	0.271564	0.272942	0.405138	0.414921		116.4	0.013926	0.018666	0.027154	0.028384	0.053453	0.05684	0.152109
116.6	0.071785	0.074138	0.069277	0.072174	0.133097	0.137629	0.362021	0.363194	0.682485	0.692093	0.909116	0.944848		116.6	0.007337	0.005901	0.005971	0.005796	0.018358	0.024204	0.063145	0.066313	0.127882	0.128735	0.225307	0.230625		116.6	0.015465	0.019239	0.012082	0.011669	0.045671	0.046404	0.137429	0.140138	0.272165	0.273247	0.405369	0.415208		116.6	0.013082	0.018694	0.02726	0.028422	0.053716	0.05692	0.152165
116.8	0.071797	0.074251	0.07031	0.072285	0.133715	0.13781	0.362027	0.363667	0.682909	0.692675	0.909874	0.945291		116.8	0.006296	0.005901	0.00619	0.005798	0.018386	0.024237	0.06334	0.066402	0.128338	0.128911	0.225529	0.23088		116.8	0.015759	0.019263	0.01289	0.011674	0.045327	0.046472	0.13766	0.140322	0.27217	0.273552	0.405435	0.415495		116.8	0.012491	0.018722	0.027704	0.02846	0.053525	0.057	0.152582
117	0.072088	0.074364	0.070635	0.072396	0.133237	0.137991	0.362604	0.364139	0.68376	0.693255	0.910831	0.945732		117	0.007055	0.005901	0.006131	0.005799	0.017453	0.02427	0.062999	0.06649	0.128187	0.129087	0.225977	0.231134		117	0.015437	0.019288	0.012868	0.011679	0.044688	0.04654	0.137968	0.140507	0.272449	0.273856	0.405602	0.415781		117	0.012	0.01875	0.028512	0.028497	0.053582	0.05708	0.15231
117.2	0.072103	0.074477	0.071307	0.072506	0.133484	0.138171	0.36326	0.364611	0.684916	0.693834	0.911072	0.946172		117.2	0.006177	0.005901	0.00626	0.005801	0.018014	0.024302	0.062483	0.066579	0.128455	0.129262	0.226091	0.231388		117.2	0.014808	0.019312	0.013473	0.011684	0.045085	0.046608	0.138079	0.140691	0.272528	0.274159	0.405373	0.416066		117.2	0.012862	0.018778	0.028731	0.028535	0.052944	0.05716	0.152437
117.4	0.071693	0.07459	0.072039	0.072617	0.134377	0.138352	0.363756	0.365083	0.684946	0.694411	0.911173	0.94661		117.4	0.006316	0.005901	0.006464	0.005802	0.01909	0.024335	0.062635	0.066667	0.128601	0.129438	0.22577	0.231642		117.4	0.014327	0.019336	0.013956	0.011688	0.044454	0.046676	0.138157	0.140875	0.273119	0.274463	0.405528	0.416351		117.4	0.012289	0.018806	0.02904	0.028573	0.053402	0.057239	0.152704
117.6	0.072558	0.074703	0.072197	0.072727	0.133652	0.138532	0.364244	0.365554	0.685594	0.694987	0.91165	0.947047		117.6	0.006357	0.005901	0.006786	0.005804	0.018407	0.024367	0.062509	0.066755	0.12869	0.129613	0.226109	0.231895		117.6	0.01372	0.019361	0.014128	0.011693	0.044436	0.046744	0.138289	0.141059	0.272494	0.274765	0.404976	0.416634		117.6	0.012379	0.018834	0.028675	0.028611	0.053534	0.057319	0.15299
117.8	0.072343	0.074816	0.072554	0.072838	0.134436	0.138712	0.364874	0.366025	0.686646	0.695563	0.911778	0.947481		117.8	0.006525	0.005901	0.006811	0.005805	0.018649	0.0244	0.062631	0.066843	0.128968	0.129788	0.226597	0.232148		117.8	0.014159	0.019385	0.014549	0.011698	0.04406	0.046812	0.138118	0.141242	0.273378	0.275068	0.405044	0.416917		117.8	0.013455	0.018862	0.028456	0.028648	0.054104	0.057399	0.152727
118	0.072219	0.074929	0.072873	0.072948	0.134299	0.138892	0.364955	0.366495	0.687166	0.696136	0.912715	0.947915		118	0.006318	0.005901	0.006874	0.005807	0.01872	0.024432	0.063305	0.066931	0.129458	0.129963	0.226648	0.2324		118	0.014392	0.019409	0.014622	0.011702	0.043637	0.04688	0.138909	0.141426	0.273661	0.27537	0.40499	0.417199		118	0.01394	0.01889	0.028319	0.028686	0.053845	0.057478	0.153449
118.2	0.074053	0.075042	0.07298	0.073059	0.133384	0.139072	0.365344	0.366965	0.68761	0.696709	0.913115	0.948346		118.2	0.007008	0.005901	0.007206	0.005808	0.017868	0.024465	0.062679	0.067019	0.129223	0.130138	0.227182	0.232652		118.2	0.014501	0.019433	0.013972	0.011707	0.043968	0.046948	0.13926	0.141609	0.273685	0.275671	0.405067	0.41748		118.2	0.013564	0.018917	0.028072	0.028723	0.053919	0.057558	0.15476
118.4	0.074825	0.075155	0.073659	0.073169	0.133379	0.139251	0.365624	0.367434	0.68827	0.69728	0.91328	0.948776		118.4	0.006671	0.005901	0.007264	0.00581	0.018033	0.024497	0.062736	0.067107	0.129568	0.130312	0.227106	0.232904		118.4	0.014585	0.019458	0.014419	0.011712	0.044277	0.047016	0.139545	0.141792	0.273703	0.275972	0.40553	0.417761		118.4	0.014721	0.018945	0.028031	0.028761	0.053763	0.057637	0.155442
118.6	0.075273	0.075267	0.073653	0.073279	0.132994	0.139431	0.366251	0.367903	0.688832	0.69785	0.913782	0.949204		118.6	0.007375	0.005901	0.007435	0.005811	0.018375	0.024529	0.062965	0.067195	0.129071	0.130487	0.227436	0.233156		118.6	0.014538	0.019482	0.014168	0.011716	0.04468	0.047084	0.139273	0.141975	0.274027	0.276273	0.405801	0.418041		118.6	0.014498	0.018973	0.028019	0.028798	0.054079	0.057716	0.155479
118.8	0.076438	0.07538	0.07281	0.07339	0.13204	0.13961	0.367418	0.368372	0.689747	0.698419	0.914607	0.949631		118.8	0.006615	0.005901	0.006924	0.005812	0.018085	0.024562	0.063236	0.067283	0.129499	0.130661	0.228461	0.233407		118.8	0.014842	0.019506	0.014095	0.011721	0.04451	0.047151	0.139287	0.142158	0.275261	0.276573	0.406139	0.418319		118.8	0.015249	0.019001	0.028292	0.028836	0.054055	0.057796	0.155905
119	0.07668	0.075493	0.073001	0.0735	0.132591	0.139789	0.367906	0.36884	0.69025	0.698986	0.91501	0.950056		119	0.006156	0.005901	0.007149	0.005814	0.01852	0.024594	0.063078	0.067371	0.129804	0.130836	0.229402	0.233657		119	0.015847	0.01953	0.014305	0.011725	0.044768	0.047219	0.139797	0.142341	0.275186	0.276873	0.405559	0.418598		119	0.01549	0.019029	0.028022	0.028873	0.054493	0.057875	0.155868
119.2	0.07708	0.075605	0.072498	0.07361	0.132673	0.139968	0.368226	0.369307	0.689862	0.699552	0.916333	0.950479		119.2	0.006425	0.005901	0.007319	0.005815	0.018823	0.024627	0.062877	0.067458	0.129177	0.13101	0.229722	0.233908		119.2	0.01588	0.019554	0.014272	0.01173	0.04486	0.047287	0.139536	0.142523	0.27648	0.277173	0.406883	0.418875		119.2	0.016078	0.019057	0.027822	0.028911	0.054157	0.057954	0.15607
119.4	0.078247	0.075718	0.072328	0.07372	0.132843	0.140147	0.368693	0.369775	0.690697	0.700117	0.916475	0.950901		119.4	0.006593	0.005901	0.006798	0.005817	0.018749	0.024659	0.062892	0.067546	0.128355	0.131184	0.23118	0.234158		119.4	0.01569	0.019578	0.013573	0.011735	0.045588	0.047354	0.139845	0.142706	0.276937	0.277472	0.406908	0.419152		119.4	0.016107	0.019085	0.027663	0.028948	0.054442	0.058033	0.155993
119.6	0.078687	0.07583	0.072657	0.07383	0.134239	0.140325	0.368711	0.370242	0.690695	0.700681	0.917018	0.951321		119.6	0.006318	0.005901	0.006892	0.005818	0.018669	0.024691	0.062093	0.067634	0.128138	0.131358	0.231513	0.234407		119.6	0.01627	0.019602	0.013385	0.011739	0.045997	0.047422	0.14074	0.142888	0.277977	0.27777	0.408074	0.419428		119.6	0.016364	0.019112	0.028294	0.028985	0.053966	0.058113	0.156002
119.8	0.078861	0.075943	0.072241	0.07394	0.134604	0.140504	0.369113	0.370708	0.69085	0.701243	0.917836	0.95174		119.8	0.007394	0.005901	0.006554	0.005819	0.018547	0.024723	0.062091	0.067721	0.127432	0.131531	0.231525	0.234657		119.8	0.01635	0.019627	0.013196	0.011744	0.045826	0.047489	0.141129	0.14307	0.278048	0.278069	0.408514	0.419703		119.8	0.015423	0.01914	0.02843	0.029023	0.054694	0.058192	0.156043
120	0.078954	0.076055	0.07253	0.07405	0.13459	0.140682	0.369909	0.371174	0.691366	0.701805	0.918533	0.952157		120	0.006032	0.005901	0.006531	0.005821	0.018642	0.024756	0.062183	0.067808	0.127152	0.131705	0.232169	0.234906		120	0.016166	0.019651	0.012487	0.011748	0.046384	0.047557	0.1414	0.143252	0.278977	0.278366	0.409761	0.419977		120	0.015939	0.019168	0.027809	0.02906	0.054617	0.058271	0.156793
120.2	0.078764	0.076167	0.073464	0.07416	0.135244	0.14086	0.370105	0.37164	0.691681	0.702365	0.918462	0.952573		120.2	0.006779	0.005901	0.006662	0.005822	0.019123	0.024788	0.062147	0.067896	0.127189	0.131878	0.232269	0.235154		120.2	0.016111	0.019675	0.012345	0.011752	0.04669	0.047624	0.141304	0.143434	0.27937	0.278664	0.410312	0.420251		120.2	0.015374	0.019196	0.027789	0.029097	0.054718	0.05835	0.156552
120.4	0.077971	0.07628	0.073001	0.07427	0.134905	0.141038	0.371007	0.372105	0.692344	0.702923	0.919212	0.952987		120.4	0.006173	0.005901	0.006899	0.005824	0.018688	0.02482	0.062518	0.067983	0.127269	0.132052	0.232158	0.235403		120.4	0.015349	0.019699	0.012287	0.011757	0.046849	0.047692	0.141555	0.143615	0.278862	0.278961	0.410715	0.420524		120.4	0.015303	0.019223	0.027592	0.029134	0.054883	0.058429	0.15722
120.6	0.077347	0.076392	0.073396	0.07438	0.135177	0.141216	0.371947	0.372569	0.693505	0.703481	0.919401	0.953399		120.6	0.005676	0.005901	0.006342	0.005825	0.018465	0.024852	0.062642	0.06807	0.127643	0.132225	0.231979	0.23565		120.6	0.015606	0.019723	0.011475	0.011761	0.047145	0.047759	0.141621	0.143797	0.278873	0.279257	0.410301	0.420796		120.6	0.015163	0.019251	0.028001	0.029171	0.055054	0.058507	0.157392
120.8	0.076707	0.076504	0.074074	0.07449	0.135398	0.141394	0.371944	0.373034	0.693652	0.704037	0.920084	0.95381		120.8	0.004597	0.005901	0.006036	0.005826	0.019002	0.024884	0.063179	0.068157	0.128173	0.132398	0.232371	0.235898		120.8	0.015349	0.019746	0.012288	0.011766	0.047463	0.047827	0.141591	0.143978	0.278668	0.279553	0.409917	0.421067		120.8	0.015206	0.019279	0.028124	0.029209	0.055495	0.058586	0.157503
121	0.076565	0.076616	0.074039	0.0746	0.135279	0.141571	0.37251	0.373498	0.694309	0.704592	0.920736	0.954219		121	0.004387	0.005901	0.006168	0.005828	0.018828	0.024916	0.062751	0.068244	0.128183	0.132571	0.232994	0.236145		121	0.014782	0.01977	0.012213	0.01177	0.047509	0.047894	0.142623	0.144159	0.278168	0.279849	0.410263	0.421338		121	0.014858	0.019307	0.028476	0.029246	0.055847	0.058665	0.156841
121.2	0.075329	0.076729	0.074021	0.07471	0.13566	0.141748	0.37357	0.373961	0.69489	0.705146	0.92081	0.954627		121.2	0.002252	0.005901	0.006179	0.005829	0.019272	0.024948	0.062832	0.068331	0.128775	0.132744	0.233102	0.236392		121.2	0.014601	0.019794	0.012125	0.011774	0.047733	0.047961	0.142332	0.14434	0.278092	0.280144	0.409403	0.421607		121.2	0.015628	0.019334	0.028374	0.029283	0.055548	0.058744	0.157089
121.4	0.074603	0.076841	0.074029	0.07482	0.136115	0.141926	0.373872	0.374424	0.694911	0.705699	0.921458	0.955033		121.4	0.002575	0.005901	0.006296	0.00583	0.019283	0.02498	0.063268	0.068418	0.129228	0.132917	0.232538	0.236639		121.4	0.014163	0.019818	0.01175	0.011779	0.046881	0.048029	0.142451	0.144521	0.27811	0.280439	0.409374	0.421877		121.4	0.0151	0.019362	0.028474	0.02932	0.056286	0.058822	0.157382
121.6	0.074167	0.076953	0.073312	0.074929	0.135578	0.142103	0.374232	0.374887	0.695691	0.70625	0.92257	0.955438		121.6	0.00291	0.005901	0.005798	0.005832	0.018836	0.025012	0.063951	0.068505	0.129724	0.133089	0.232951	0.236885		121.6	0.013805	0.019842	0.011424	0.011783	0.046811	0.048096	0.142832	0.144701	0.277537	0.280734	0.409865	0.422145		121.6	0.015358	0.01939	0.028545	0.029357	0.056035	0.058901	0.157911
121.8	0.074621	0.077065	0.07357	0.075039	0.135672	0.14228	0.374115	0.375349	0.696507	0.7068	0.922526	0.955841		121.8	0.002738	0.005901	0.005441	0.005833	0.018596	0.025044	0.06398	0.068591	0.130157	0.133262	0.233199	0.237131		121.8	0.013631	0.019866	0.010412	0.011787	0.0464	0.048163	0.14273	0.144882	0.278204	0.281028	0.41027	0.422413		121.8	0.015772	0.019417	0.029079	0.029394	0.056091	0.058979	0.158025
122	0.074389	0.077177	0.07361	0.075149	0.135248	0.142456	0.3743	0.375811	0.69675	0.707349	0.92284	0.956242		122	0.001873	0.005901	0.005118	0.005834	0.018906	0.025076	0.064647	0.068678	0.130797	0.133434	0.233117	0.237376		122	0.013436	0.01989	0.010888	0.011792	0.046445	0.04823	0.142961	0.145062	0.278148	0.281322	0.409425	0.42268		122	0.01529	0.019445	0.030008	0.029431	0.05602	0.059058	0.158622
122.2	0.07536	0.077289	0.072613	0.075258	0.134465	0.142633	0.375006	0.376272	0.698041	0.707897	0.922436	0.956643		122.2	0.002288	0.005901	0.005017	0.005836	0.018179	0.025108	0.064693	0.068765	0.130955	0.133606	0.233299	0.237621		122.2	0.013284	0.019913	0.010507	0.011796	0.046607	0.048297	0.143058	0.145242	0.277706	0.281615	0.409559	0.422946		122.2	0.014948	0.019473	0.030187	0.029468	0.056282	0.059136	0.159024
122.4	0.075095	0.077401	0.072887	0.075368	0.134871	0.142809	0.37563	0.376733	0.698433	0.708443	0.922776	0.957041		122.4	0.00245	0.005901	0.004782	0.005837	0.018712	0.02514	0.065095	0.068851	0.131763	0.133778	0.233624	0.237866		122.4	0.012948	0.019937	0.011154	0.0118	0.046941	0.048365	0.143016	0.145422	0.278169	0.281908	0.409775	0.423211		122.4	0.015534	0.0195	0.030221	0.029505	0.056109	0.059215	0.15921
122.6	0.074866	0.077512	0.072807	0.075477	0.134698	0.142986	0.376029	0.377194	0.698517	0.708989	0.923277	0.957438		122.6	0.003365	0.005901	0.004537	0.005838	0.0189	0.025172	0.065046	0.068938	0.131794	0.13395	0.233732	0.23811		122.6	0.013016	0.019961	0.010885	0.011804	0.047202	0.048432	0.143341	0.145602	0.278511	0.2822	0.409809	0.423476		122.6	0.015258	0.019528	0.030969	0.029542	0.055946	0.059293	0.159104
122.8	0.075853	0.077624	0.072515	0.075587	0.134492	0.143162	0.37695	0.377654	0.699723	0.709533	0.924334	0.957834		122.8	0.003304	0.005901	0.00412	0.00584	0.019076	0.025204	0.065215	0.069024	0.132899	0.134122	0.234459	0.238355		122.8	0.013664	0.019984	0.010646	0.011809	0.047509	0.048499	0.143818	0.145782	0.279028	0.282492	0.410321	0.42374		122.8	0.015548	0.019555	0.031087	0.029578	0.055583	0.059371	0.159349
123	0.075805	0.077736	0.073154	0.075696	0.135028	0.143338	0.377087	0.378114	0.699831	0.710076	0.925	0.958228		123	0.004102	0.005901	0.004277	0.005841	0.019755	0.025236	0.065469	0.06911	0.133137	0.134294	0.234718	0.238598		123	0.013827	0.020008	0.010786	0.011813	0.047767	0.048566	0.144125	0.145961	0.278527	0.282784	0.409931	0.424003		123	0.015861	0.019583	0.030975	0.029615	0.055101	0.05945	0.159403
123.2	0.076065	0.077848	0.073222	0.075805	0.135202	0.143514	0.377506	0.378573	0.699645	0.710617	0.92617	0.958621		123.2	0.004942	0.005901	0.003777	0.005842	0.019907	0.025268	0.065979	0.069196	0.133219	0.134465	0.235314	0.238842		123.2	0.013685	0.020032	0.011246	0.011817	0.04763	0.048633	0.144268	0.146141	0.279477	0.283075	0.411347	0.424266		123.2	0.015942	0.019611	0.031308	0.029652	0.055078	0.059528	0.159103
123.4	0.077037	0.077959	0.073602	0.075915	0.135028	0.143689	0.378219	0.379032	0.700799	0.711158	0.926062	0.959012		123.4	0.004909	0.005901	0.003363	0.005843	0.019645	0.025299	0.066304	0.069283	0.133051	0.134637	0.235325	0.239085		123.4	0.013877	0.020055	0.011177	0.011821	0.047676	0.0487	0.145138	0.14632	0.279724	0.283366	0.411887	0.424527		123.4	0.015659	0.019638	0.030842	0.029689	0.055029	0.059606	0.159057
123.6	0.077464	0.078071	0.074223	0.076024	0.13674	0.143865	0.378297	0.37949	0.700928	0.711697	0.925918	0.959401		123.6	0.004894	0.005901	0.003238	0.005845	0.020068	0.025331	0.066489	0.069369	0.133764	0.134808	0.235295	0.239327		123.6	0.014627	0.020079	0.011235	0.011825	0.04761	0.048766	0.145628	0.146499	0.280177	0.283657	0.412987	0.424789		123.6	0.015861	0.019666	0.031433	0.029725	0.055045	0.059684	0.159025
123.8	0.07784	0.078182	0.074532	0.076133	0.13685	0.14404	0.378791	0.379948	0.701527	0.712235	0.926159	0.95979		123.8	0.005815	0.005901	0.003334	0.005846	0.020162	0.025363	0.066937	0.069455	0.134051	0.134979	0.235272	0.23957		123.8	0.014754	0.020103	0.011597	0.01183	0.04734	0.048833	0.145271	0.146678	0.280419	0.283947	0.41385	0.425049		123.8	0.015998	0.019693	0.030351	0.029762	0.055123	0.059762	0.159015
124	0.078482	0.078294	0.075819	0.076243	0.137029	0.144215	0.379352	0.380406	0.702333	0.712772	0.925681	0.960176		124	0.006094	0.005901	0.003657	0.005847	0.020134	0.025395	0.066816	0.069541	0.134313	0.13515	0.235325	0.239812		124	0.014217	0.020126	0.011622	0.011834	0.048208	0.0489	0.145471	0.146857	0.280596	0.284236	0.414662	0.425309		124	0.016065	0.019721	0.030196	0.029799	0.054553	0.05984	0.159133
124.2	0.077847	0.078405	0.0769	0.076352	0.138248	0.14439	0.379641	0.380863	0.702826	0.713308	0.925512	0.960562		124.2	0.006995	0.005901	0.003974	0.005848	0.02085	0.025426	0.067058	0.069626	0.135008	0.135321	0.235021	0.240054		124.2	0.014189	0.02015	0.01166	0.011838	0.048622	0.048967	0.145651	0.147035	0.280282	0.284526	0.414577	0.425568		124.2	0.016019	0.019748	0.029957	0.029835	0.054272	0.059918	0.158964
124.4	0.077567	0.078517	0.076547	0.076461	0.138586	0.144565	0.379821	0.38132	0.70384	0.713843	0.926084	0.960946		124.4	0.006591	0.005901	0.004232	0.00585	0.020547	0.025458	0.067429	0.069712	0.135453	0.135492	0.234684	0.240295		124.4	0.014823	0.020173	0.011566	0.011842	0.048452	0.049034	0.146098	0.147214	0.280412	0.284815	0.4153	0.425826		124.4	0.015929	0.019776	0.030052	0.029872	0.05434	0.059996	0.159381
124.6	0.07676	0.078628	0.077072	0.07657	0.139235	0.14474	0.380374	0.381777	0.704989	0.714376	0.925978	0.961328		124.6	0.006724	0.005901	0.004351	0.005851	0.020653	0.02549	0.066865	0.069798	0.136411	0.135662	0.234881	0.240536		124.6	0.015255	0.020197	0.011681	0.011846	0.048362	0.0491	0.145981	0.147392	0.281225	0.285103	0.415491	0.426083		124.6	0.016472	0.019803	0.029581	0.029908	0.054696	0.060074	0.159559
124.8	0.075796	0.07874	0.077483	0.076679	0.13998	0.144915	0.381006	0.382233	0.704958	0.714908	0.926678	0.961709		124.8	0.006229	0.005901	0.004809	0.005852	0.021561	0.025521	0.066856	0.069884	0.136746	0.135833	0.235155	0.240777		124.8	0.014904	0.02022	0.012553	0.01185	0.048078	0.049167	0.146265	0.14757	0.280929	0.285391	0.415211	0.42634		124.8	0.016156	0.019831	0.030109	0.029945	0.055654	0.060151	0.159143
125	0.075976	0.078851	0.077059	0.076788	0.139871	0.145089	0.381776	0.382688	0.705922	0.715439	0.927576	0.962088		125	0.00661	0.005901	0.004761	0.005853	0.020856	0.025553	0.066496	0.069969	0.137128	0.136003	0.23499	0.241017		125	0.015729	0.020244	0.011829	0.011854	0.047137	0.049234	0.146856	0.147748	0.281299	0.285679	0.41604	0.426596		125	0.016565	0.019858	0.029766	0.029982	0.055982	0.060229	0.159305
125.2	0.075272	0.078962	0.077199	0.076897	0.140347	0.145263	0.382436	0.383143	0.706549	0.715969	0.928133	0.962466		125.2	0.006105	0.005901	0.004633	0.005855	0.020956	0.025584	0.065789	0.070055	0.137074	0.136174	0.234966	0.241257		125.2	0.015464	0.020267	0.011467	0.011858	0.04703	0.0493	0.146441	0.147926	0.281898	0.285966	0.415613	0.426852		125.2	0.016872	0.019886	0.029745	0.030018	0.056144	0.060307	0.159368
125.4	0.074553	0.079073	0.07708	0.077006	0.140414	0.145437	0.381993	0.383598	0.707098	0.716498	0.928924	0.962843		125.4	0.006558	0.005901	0.005089	0.005856	0.021423	0.025616	0.065337	0.07014	0.137205	0.136344	0.23443	0.241497		125.4	0.015655	0.02029	0.011897	0.011862	0.046781	0.049367	0.147144	0.148104	0.282151	0.286253	0.41612	0.427106		125.4	0.016293	0.019913	0.029976	0.030054	0.056768	0.060384	0.159914
125.6	0.075017	0.079185	0.076809	0.077115	0.139945	0.145611	0.382233	0.384052	0.707859	0.717025	0.930124	0.963218		125.6	0.006148	0.005901	0.004928	0.005857	0.021473	0.025647	0.06516	0.070226	0.137214	0.136514	0.234756	0.241736		125.6	0.015737	0.020314	0.011915	0.011866	0.047136	0.049433	0.146676	0.148281	0.283109	0.286539	0.417564	0.42736		125.6	0.016369	0.019941	0.030002	0.030091	0.056992	0.060462	0.159765
125.8	0.075135	0.079296	0.07704	0.077224	0.139959	0.145785	0.383017	0.384506	0.708678	0.717552	0.930079	0.963592		125.8	0.005885	0.005901	0.005574	0.005858	0.021455	0.025679	0.065689	0.070311	0.137161	0.136684	0.234906	0.241975		125.8	0.015992	0.020337	0.011826	0.01187	0.047212	0.0495	0.146259	0.148459	0.283591	0.286825	0.417305	0.427614		125.8	0.016764	0.019968	0.030397	0.030127	0.057294	0.06054	0.159805
126	0.073969	0.079407	0.076791	0.077332	0.14023	0.145959	0.384228	0.38496	0.7092	0.718077	0.930866	0.963965		126	0.005863	0.005901	0.005959	0.005859	0.021393	0.02571	0.066125	0.070396	0.136797	0.136853	0.235196	0.242213		126	0.016196	0.02036	0.013105	0.011874	0.047481	0.049566	0.146162	0.148636	0.284183	0.287111	0.416651	0.427866		126	0.015925	0.019995	0.030739	0.030164	0.058205	0.060617	0.159865
126.2	0.075087	0.079518	0.075949	0.077441	0.139327	0.146132	0.384631	0.385413	0.710393	0.718601	0.931432	0.964336		126.2	0.006618	0.005901	0.005154	0.00586	0.020336	0.025742	0.065815	0.070481	0.136994	0.137023	0.2351	0.242452		126.2	0.015931	0.020384	0.013046	0.011878	0.048039	0.049633	0.146057	0.148813	0.284375	0.287396	0.417527	0.428118		126.2	0.015912	0.020023	0.030332	0.0302	0.058546	0.060694	0.160763
126.4	0.074739	0.079629	0.076568	0.07755	0.139066	0.146306	0.384973	0.385866	0.71057	0.719124	0.932356	0.964705		126.4	0.006663	0.005901	0.00509	0.005862	0.020274	0.025773	0.065116	0.070566	0.137481	0.137192	0.23599	0.24269		126.4	0.01595	0.020407	0.012912	0.011882	0.047851	0.049699	0.145938	0.14899	0.285089	0.287681	0.417593	0.428369		126.4	0.015661	0.02005	0.030368	0.030236	0.058485	0.060772	0.160734
126.6	0.074836	0.07974	0.076504	0.077659	0.138381	0.146479	0.384959	0.386318	0.711014	0.719646	0.933517	0.965073		126.6	0.007211	0.005901	0.004626	0.005863	0.02053	0.025805	0.064692	0.070651	0.137177	0.137362	0.236086	0.242927		126.6	0.015713	0.02043	0.012906	0.011886	0.048222	0.049766	0.14627	0.149167	0.284716	0.287966	0.417405	0.42862		126.6	0.015662	0.020077	0.0308	0.030272	0.058145	0.060849	0.160865
126.8	0.075884	0.079851	0.075707	0.077767	0.137879	0.146652	0.386082	0.38677	0.711876	0.720166	0.933896	0.96544		126.8	0.006918	0.005901	0.00434	0.005864	0.020439	0.025836	0.06535	0.070736	0.137697	0.137531	0.236972	0.243165		126.8	0.01575	0.020453	0.012779	0.01189	0.048106	0.049832	0.146047	0.149343	0.285332	0.28825	0.418007	0.42887		126.8	0.015423	0.020105	0.030949	0.030309	0.05822	0.060926	0.161498
127	0.076063	0.079962	0.07623	0.077876	0.137742	0.146825	0.38621	0.387221	0.712107	0.720686	0.933934	0.965806		127	0.007413	0.005901	0.003722	0.005865	0.020689	0.025867	0.065792	0.070821	0.137804	0.1377	0.237264	0.243402		127	0.01481	0.020477	0.012733	0.011893	0.047791	0.049898	0.145737	0.14952	0.285222	0.288534	0.417526	0.429119		127	0.015417	0.020132	0.030805	0.030345	0.05752	0.061004	0.162081
127.2	0.076491	0.080072	0.075851	0.077984	0.137956	0.146998	0.386678	0.387672	0.712076	0.721204	0.934518	0.96617		127.2	0.008127	0.005901	0.003436	0.005866	0.020294	0.025899	0.066209	0.070906	0.137583	0.137869	0.237489	0.243638		127.2	0.015075	0.0205	0.012899	0.011897	0.047864	0.049965	0.145859	0.149696	0.2858	0.288817	0.418183	0.429367		127.2	0.015347	0.020159	0.031361	0.030381	0.057664	0.061081	0.161777
127.4	0.077883	0.080183	0.076132	0.078093	0.137288	0.14717	0.387037	0.388123	0.71322	0.721721	0.934187	0.966532		127.4	0.007775	0.005901	0.003552	0.005867	0.020011	0.02593	0.066543	0.070991	0.137181	0.138038	0.237596	0.243875		127.4	0.014727	0.020523	0.012243	0.011901	0.048733	0.050031	0.146109	0.149872	0.285962	0.2891	0.418573	0.429615		127.4	0.015926	0.020187	0.030708	0.030417	0.057417	0.061158	0.162564
127.6	0.077966	0.080294	0.076387	0.078201	0.138597	0.147343	0.386892	0.388573	0.713545	0.722237	0.934201	0.966894		127.6	0.007625	0.005901	0.003993	0.005869	0.020164	0.025961	0.067552	0.071075	0.137568	0.138207	0.238092	0.244111		127.6	0.014462	0.020546	0.011899	0.011905	0.049186	0.050097	0.146458	0.150048	0.286374	0.289382	0.418928	0.429862		127.6	0.016095	0.020214	0.031442	0.030453	0.057912	0.061235	0.163294
127.8	0.078405	0.080405	0.076353	0.07831	0.138512	0.147515	0.386988	0.389023	0.713632	0.722752	0.934965	0.967254		127.8	0.009039	0.005901	0.004417	0.00587	0.01996	0.025993	0.068263	0.07116	0.137449	0.138375	0.23804	0.244346		127.8	0.013942	0.020569	0.011597	0.011909	0.049083	0.050163	0.146393	0.150224	0.286743	0.289664	0.419799	0.430109		127.8	0.016815	0.020241	0.030766	0.030489	0.057602	0.061312	0.163391
128	0.078738	0.080515	0.076407	0.078418	0.13907	0.147687	0.387475	0.389473	0.714491	0.723266	0.934043	0.967612		128	0.009307	0.005901	0.003918	0.005871	0.019717	0.026024	0.069021	0.071245	0.137656	0.138544	0.238075	0.244581		128	0.012779	0.020592	0.010987	0.011913	0.04953	0.050229	0.146973	0.1504	0.286904	0.289946	0.41987	0.430354		128	0.016929	0.020269	0.031017	0.030525	0.057647	0.061389	0.16387
128.2	0.078432	0.080626	0.076652	0.078527	0.140384	0.147859	0.38728	0.389922	0.715039	0.723778	0.935185	0.96797		128.2	0.008763	0.005901	0.00435	0.005872	0.020253	0.026055	0.069214	0.071329	0.138155	0.138712	0.238679	0.244816		128.2	0.01327	0.020615	0.010782	0.011916	0.049188	0.050295	0.146829	0.150575	0.2875	0.290228	0.420255	0.430599		128.2	0.016851	0.020296	0.030621	0.030561	0.057814	0.061466	0.164196
128.4	0.078831	0.080736	0.076147	0.078635	0.140141	0.148031	0.387956	0.39037	0.715863	0.72429	0.935672	0.968326		128.4	0.009576	0.005901	0.004161	0.005873	0.019918	0.026086	0.069332	0.071413	0.138091	0.13888	0.239116	0.245051		128.4	0.013609	0.020639	0.011086	0.01192	0.048684	0.050362	0.147103	0.15075	0.287989	0.290509	0.420194	0.430844		128.4	0.017065	0.020323	0.03007	0.030597	0.058426	0.061543	0.164893
128.6	0.07874	0.080847	0.077001	0.078743	0.140606	0.148203	0.388764	0.390819	0.716283	0.7248	0.936125	0.96868		128.6	0.009449	0.005901	0.004162	0.005874	0.019994	0.026117	0.068944	0.071498	0.138824	0.139048	0.239323	0.245285		128.6	0.013331	0.020662	0.011412	0.011924	0.048138	0.050428	0.147057	0.150926	0.288373	0.290789	0.420017	0.431087		128.6	0.017586	0.02035	0.02951	0.030633	0.058529	0.061619	0.165471
128.8	0.07796	0.080957	0.077904	0.078851	0.141709	0.148374	0.389372	0.391266	0.715747	0.725309	0.937189	0.969033		128.8	0.009527	0.005901	0.004337	0.005875	0.020426	0.026148	0.069127	0.071582	0.13882	0.139216	0.239155	0.245519		128.8	0.012878	0.020685	0.011448	0.011928	0.047785	0.050494	0.148232	0.151101	0.288097	0.291069	0.419438	0.431331		128.8	0.017116	0.020378	0.029992	0.030669	0.058576	0.061696	0.165353
129	0.078026	0.081068	0.077918	0.07896	0.141506	0.148546	0.389541	0.391714	0.716311	0.725817	0.93818	0.969385		129	0.008968	0.005901	0.004233	0.005876	0.019771	0.026179	0.069054	0.071666	0.138774	0.139384	0.239147	0.245753		129	0.013821	0.020708	0.011443	0.011931	0.04737	0.050559	0.148281	0.151276	0.288523	0.291349	0.420747	0.431573		129	0.017655	0.020405	0.029264	0.030705	0.058377	0.061773	0.166299
129.2	0.077947	0.081178	0.07875	0.079068	0.142586	0.148717	0.389846	0.392161	0.716736	0.726324	0.938402	0.969736		129.2	0.008513	0.005901	0.004666	0.005877	0.020711	0.02621	0.068909	0.07175	0.138193	0.139552	0.239782	0.245986		129.2	0.013474	0.020731	0.012102	0.011935	0.048122	0.050625	0.149171	0.15145	0.28805	0.291629	0.420433	0.431815		129.2	0.0175	0.020432	0.02933	0.030741	0.058291	0.061849	0.165519
129.4	0.077534	0.081289	0.079735	0.079176	0.142819	0.148888	0.39024	0.392607	0.716547	0.72683	0.939188	0.970085		129.4	0.007747	0.005901	0.005564	0.005879	0.02125	0.026242	0.068838	0.071834	0.138112	0.139719	0.239831	0.246219		129.4	0.013574	0.020753	0.012775	0.011939	0.048608	0.050691	0.149257	0.151625	0.288419	0.291908	0.421295	0.432056		129.4	0.017553	0.020459	0.029006	0.030777	0.058577	0.061926	0.165664
129.6	0.078096	0.081399	0.079491	0.079284	0.14336	0.149059	0.391498	0.393054	0.717162	0.727335	0.939901	0.970433		129.6	0.007369	0.005901	0.005438	0.00588	0.021169	0.026273	0.069334	0.071918	0.138021	0.139887	0.240046	0.246452		129.6	0.0139	0.020776	0.01272	0.011942	0.048451	0.050757	0.149199	0.151799	0.289498	0.292186	0.42233	0.432296		129.6	0.017824	0.020486	0.02873	0.030813	0.058758	0.062002	0.165104
129.8	0.077889	0.081509	0.080359	0.079392	0.143965	0.14923	0.391694	0.393499	0.717408	0.727838	0.939643	0.97078		129.8	0.006777	0.005901	0.005845	0.005881	0.021402	0.026304	0.069078	0.072002	0.138087	0.140054	0.240651	0.246684		129.8	0.013634	0.020799	0.013191	0.011946	0.048306	0.050823	0.149423	0.151974	0.288758	0.292464	0.422331	0.432536		129.8	0.018331	0.020514	0.02916	0.030848	0.058835	0.062079	0.165614
130	0.077898	0.081619	0.080428	0.0795	0.144649	0.149401	0.392179	0.393945	0.717718	0.728341	0.940809	0.971125		130	0.006827	0.005901	0.005641	0.005882	0.02182	0.026335	0.069172	0.072086	0.138083	0.140221	0.241017	0.246916		130	0.013862	0.020822	0.013782	0.01195	0.048274	0.050889	0.149452	0.152148	0.288843	0.292742	0.422191	0.432775		130	0.017259	0.020541	0.029211	0.030884	0.059233	0.062155	0.165659
130.2	0.079076	0.08173	0.080094	0.079608	0.143889	0.149571	0.3921	0.39439	0.718844	0.728842	0.94103	0.971469		130.2	0.006385	0.005901	0.004571	0.005883	0.021612	0.026365	0.068887	0.07217	0.138571	0.140388	0.241522	0.247148		130.2	0.014007	0.020845	0.013545	0.011953	0.048615	0.050955	0.149671	0.152322	0.288511	0.29302	0.422006	0.433013		130.2	0.01668	0.020568	0.028665	0.03092	0.058722	0.062232	0.16561
130.4	0.078936	0.08184	0.080875	0.079716	0.144755	0.149741	0.392955	0.394834	0.719298	0.729342	0.940895	0.971812		130.4	0.006164	0.005901	0.005412	0.005884	0.021976	0.026396	0.068595	0.072253	0.138811	0.140555	0.24259	0.247379		130.4	0.013654	0.020868	0.01312	0.011957	0.048156	0.05102	0.149798	0.152496	0.28813	0.293297	0.422161	0.433251		130.4	0.016422	0.020595	0.029299	0.030955	0.058034	0.062308	0.165044
130.6	0.079223	0.08195	0.080535	0.079824	0.144627	0.149912	0.393093	0.395279	0.719994	0.729842	0.941112	0.972153		130.6	0.006632	0.005901	0.005484	0.005885	0.022366	0.026427	0.068563	0.072337	0.138786	0.140722	0.243081	0.24761		130.6	0.01294	0.020891	0.012951	0.01196	0.049104	0.051086	0.149864	0.152669	0.287797	0.293574	0.421954	0.433488		130.6	0.016754	0.020622	0.029551	0.030991	0.057845	0.062384	0.165637
130.8	0.080113	0.08206	0.080025	0.079931	0.144148	0.150082	0.394305	0.395722	0.720325	0.73034	0.940347	0.972493		130.8	0.006968	0.005901	0.00575	0.005886	0.022471	0.026458	0.068243	0.072421	0.139095	0.140889	0.243762	0.247841		130.8	0.013467	0.020913	0.0128	0.011964	0.049003	0.051152	0.149751	0.152843	0.287832	0.29385	0.422403	0.433724		130.8	0.015788	0.020649	0.030132	0.031027	0.057701	0.062461	0.166567
131	0.079948	0.08217	0.080806	0.080039	0.144812	0.150252	0.394096	0.396166	0.720911	0.730837	0.940636	0.972832		131	0.007123	0.005901	0.005699	0.005887	0.022405	0.026489	0.068143	0.072504	0.139694	0.141055	0.244256	0.248071		131	0.013164	0.020936	0.012336	0.011968	0.049796	0.051217	0.149483	0.153016	0.288122	0.294126	0.422528	0.43396		131	0.015899	0.020676	0.03001	0.031062	0.057394	0.062537	0.166508
131.2	0.080242	0.08228	0.079782	0.080147	0.144871	0.150421	0.394731	0.396609	0.721298	0.731332	0.941189	0.97317		131.2	0.007703	0.005901	0.006416	0.005888	0.022095	0.02652	0.06878	0.072588	0.139418	0.141222	0.244533	0.248301		131.2	0.013569	0.020959	0.012271	0.011971	0.050654	0.051283	0.149933	0.15319	0.288579	0.294401	0.423316	0.434195		131.2	0.01625	0.020703	0.030445	0.031098	0.058027	0.062613	0.166382
131.4	0.080785	0.08239	0.079792	0.080255	0.143742	0.150591	0.394957	0.397051	0.722141	0.731827	0.940973	0.973506		131.4	0.006843	0.005901	0.007034	0.005889	0.02174	0.026551	0.069067	0.072671	0.14005	0.141388	0.245002	0.248531		131.4	0.01341	0.020982	0.011516	0.011975	0.051118	0.051348	0.150568	0.153363	0.288843	0.294677	0.424324	0.43443		131.4	0.016882	0.02073	0.029838	0.031133	0.058288	0.062689	0.166667
131.6	0.080472	0.0825	0.079993	0.080362	0.144821	0.150761	0.395086	0.397493	0.722303	0.732321	0.941412	0.973841		131.6	0.007182	0.005901	0.007893	0.00589	0.022282	0.026581	0.069285	0.072754	0.140352	0.141554	0.245182	0.24876		131.6	0.013737	0.021004	0.010834	0.011978	0.050948	0.051414	0.151084	0.153536	0.289444	0.294951	0.425312	0.434664		131.6	0.016501	0.020757	0.030541	0.031169	0.05844	0.062765	0.16679
131.8	0.080667	0.082609	0.079123	0.08047	0.144205	0.15093	0.394785	0.397935	0.722577	0.732813	0.942005	0.974175		131.8	0.008038	0.005901	0.008402	0.005891	0.021252	0.026612	0.069676	0.072837	0.140418	0.14172	0.245517	0.248989		131.8	0.014663	0.021027	0.01079	0.011982	0.05109	0.051479	0.151129	0.153708	0.290743	0.295226	0.425783	0.434897		131.8	0.016941	0.020784	0.030132	0.031204	0.058815	0.062841	0.166814
132	0.081577	0.082719	0.078658	0.080577	0.144244	0.151099	0.395362	0.398377	0.723718	0.733305	0.941939	0.974508		132	0.007762	0.005901	0.007822	0.005892	0.021241	0.026643	0.069701	0.072921	0.140582	0.141886	0.245816	0.249218		132	0.014772	0.02105	0.011001	0.011985	0.051642	0.051545	0.151289	0.153881	0.291058	0.2955	0.426282	0.43513		132	0.016696	0.020812	0.030226	0.03124	0.058931	0.062917	0.166752
132.2	0.081465	0.082829	0.079322	0.080685	0.14479	0.151268	0.394941	0.398818	0.723913	0.733795	0.943422	0.974839		132.2	0.007474	0.005901	0.007956	0.005893	0.021263	0.026674	0.06898	0.073004	0.140967	0.142052	0.24632	0.249447		132.2	0.015241	0.021072	0.011184	0.011989	0.051446	0.05161	0.151372	0.154054	0.29161	0.295774	0.42678	0.435361		132.2	0.016678	0.020839	0.029952	0.031275	0.058843	0.062993	0.166598
132.4	0.081312	0.082939	0.078753	0.080793	0.14427	0.151437	0.396092	0.399258	0.724195	0.734285	0.943995	0.975169		132.4	0.009069	0.005901	0.007987	0.005894	0.020918	0.026704	0.069381	0.073087	0.140933	0.142218	0.246159	0.249675		132.4	0.015759	0.021095	0.011187	0.011992	0.051235	0.051676	0.151644	0.154226	0.29164	0.296047	0.426445	0.435593		132.4	0.016753	0.020866	0.029244	0.031311	0.059098	0.063069	0.166997
132.6	0.081737	0.083048	0.079577	0.0809	0.144791	0.151606	0.396231	0.399698	0.724317	0.734773	0.944278	0.975498		132.6	0.00794	0.005901	0.007952	0.005895	0.020451	0.026735	0.069732	0.07317	0.141995	0.142383	0.245953	0.249902		132.6	0.015793	0.021117	0.011116	0.011996	0.050849	0.051741	0.152035	0.154398	0.292102	0.29632	0.427748	0.435823		132.6	0.017078	0.020893	0.029247	0.031346	0.058962	0.063144	0.166723
132.8	0.081915	0.083158	0.07988	0.081007	0.145674	0.151774	0.397273	0.400138	0.723934	0.73526	0.94511	0.975825		132.8	0.00811	0.005901	0.008383	0.005896	0.02109	0.026765	0.070195	0.073252	0.142231	0.142549	0.245549	0.25013		132.8	0.016393	0.02114	0.011137	0.011999	0.05069	0.051806	0.15255	0.15457	0.292681	0.296592	0.427671	0.436053		132.8	0.016406	0.020919	0.029261	0.031381	0.059007	0.06322	0.166862
133	0.082101	0.083267	0.079323	0.081115	0.145344	0.151943	0.398076	0.400578	0.724471	0.735746	0.945367	0.976151		133	0.007256	0.005901	0.008458	0.005897	0.020893	0.026796	0.070323	0.073335	0.141624	0.142714	0.245643	0.250357		133	0.016991	0.021162	0.011876	0.012002	0.050569	0.051871	0.1524	0.154742	0.292891	0.296865	0.428344	0.436283		133	0.016893	0.020946	0.029442	0.031417	0.059418	0.063296	0.167049
133.2	0.082551	0.083377	0.079893	0.081222	0.146311	0.152111	0.398676	0.401017	0.724645	0.736231	0.945574	0.976477		133.2	0.007729	0.005901	0.008434	0.005898	0.021423	0.026827	0.070641	0.073418	0.141207	0.142879	0.245887	0.250584		133.2	0.016885	0.021185	0.012184	0.012006	0.050785	0.051937	0.153085	0.154914	0.293257	0.297136	0.428176	0.436512		133.2	0.016943	0.020973	0.02951	0.031452	0.059649	0.063371	0.165994
133.4	0.082093	0.083486	0.080166	0.081329	0.146543	0.152279	0.398891	0.401455	0.724613	0.736715	0.946498	0.9768		133.4	0.006765	0.005901	0.008621	0.005899	0.021328	0.026857	0.07075	0.073501	0.140986	0.143044	0.245552	0.25081		133.4	0.017111	0.021207	0.012499	0.012009	0.05061	0.052002	0.15309	0.155085	0.293332	0.297408	0.428437	0.43674		133.4	0.016655	0.021	0.03014	0.031487	0.060144	0.063447	0.166251
133.6	0.082484	0.083596	0.079367	0.081437	0.146613	0.152447	0.399238	0.401893	0.72561	0.737198	0.946669	0.977123		133.6	0.006674	0.005901	0.008388	0.0059	0.021185	0.026888	0.071118	0.073583	0.141071	0.143209	0.245454	0.251036		133.6	0.017212	0.02123	0.013159	0.012013	0.0503	0.052067	0.153092	0.155257	0.293853	0.297679	0.428519	0.436967		133.6	0.016615	0.021027	0.029976	0.031522	0.060546	0.063523	0.166743
133.8	0.083128	0.083705	0.080255	0.081544	0.146525	0.152615	0.399228	0.402331	0.726526	0.73768	0.946548	0.977444		133.8	0.00628	0.005901	0.007966	0.005901	0.0219	0.026918	0.070923	0.073666	0.140683	0.143374	0.245697	0.251262		133.8	0.016908	0.021252	0.01302	0.012016	0.050291	0.052132	0.153155	0.155428	0.292999	0.297949	0.428661	0.437194		133.8	0.016475	0.021054	0.03083	0.031557	0.06079	0.063598	0.16721
134	0.083132	0.083815	0.079625	0.081651	0.146956	0.152783	0.400194	0.402769	0.727245	0.738161	0.947817	0.977765		134	0.007062	0.005901	0.007718	0.005902	0.022284	0.026949	0.071908	0.073748	0.140603	0.143539	0.245945	0.251488		134	0.016958	0.021275	0.012904	0.012019	0.050331	0.052197	0.153609	0.155599	0.292506	0.29822	0.428218	0.43742		134	0.015276	0.021081	0.029987	0.031593	0.060682	0.063673	0.167253
134.2	0.083464	0.083924	0.079657	0.081758	0.146388	0.15295	0.400656	0.403206	0.728064	0.73864	0.9475	0.978084		134.2	0.006877	0.005901	0.007101	0.005903	0.021965	0.026979	0.071304	0.073831	0.140453	0.143704	0.245943	0.251713		134.2	0.016799	0.021297	0.012899	0.012023	0.050522	0.052262	0.153632	0.15577	0.29228	0.29849	0.427827	0.437646		134.2	0.015558	0.021108	0.030138	0.031628	0.060042	0.063749	0.167492
134.4	0.083602	0.084033	0.080125	0.081865	0.147636	0.153118	0.401642	0.403642	0.728154	0.739119	0.947994	0.978401		134.4	0.006652	0.005901	0.007286	0.005904	0.022816	0.02701	0.071365	0.073913	0.140788	0.143868	0.246361	0.251938		134.4	0.016501	0.02132	0.012228	0.012026	0.050545	0.052327	0.154001	0.155941	0.292313	0.298759	0.428635	0.437871		134.4	0.015853	0.021135	0.031052	0.031663	0.059813	0.063824	0.168216
134.6	0.08279	0.084142	0.079704	0.081972	0.146992	0.153285	0.401812	0.404078	0.728752	0.739597	0.948094	0.978718		134.6	0.006702	0.005901	0.006866	0.005905	0.02293	0.02704	0.070988	0.073995	0.140727	0.144032	0.246177	0.252163		134.6	0.016506	0.021342	0.011852	0.012029	0.050521	0.052392	0.154206	0.156112	0.292375	0.299028	0.428012	0.438095		134.6	0.016481	0.021162	0.031489	0.031698	0.061076	0.063899	0.169214
134.8	0.083052	0.084252	0.079764	0.082079	0.147063	0.153452	0.403239	0.404514	0.729389	0.740073	0.948085	0.979033		134.8	0.005818	0.005901	0.007209	0.005906	0.023134	0.02707	0.0704	0.074077	0.140728	0.144196	0.246742	0.252387		134.8	0.016994	0.021364	0.011957	0.012033	0.050557	0.052457	0.154394	0.156282	0.292776	0.299297	0.428927	0.438319		134.8	0.016294	0.021189	0.031611	0.031733	0.060554	0.063975	0.170414
135	0.082809	0.084361	0.080337	0.082186	0.147743	0.153619	0.403475	0.40495	0.730261	0.740549	0.949145	0.979348		135	0.00561	0.005901	0.006881	0.005907	0.02337	0.027101	0.070949	0.07416	0.141095	0.144361	0.246979	0.252611		135	0.016758	0.021387	0.010994	0.012036	0.05099	0.052522	0.154459	0.156453	0.293686	0.299566	0.429026	0.438542		135	0.017184	0.021215	0.031585	0.031768	0.060899	0.06405	0.170211
135.2	0.083416	0.08447	0.080173	0.082293	0.147709	0.153786	0.404121	0.405385	0.730199	0.741023	0.949871	0.979661		135.2	0.005698	0.005901	0.007266	0.005908	0.023219	0.027131	0.070592	0.074242	0.140554	0.144525	0.247279	0.252834		135.2	0.017216	0.021409	0.011073	0.012039	0.051009	0.052587	0.15445	0.156623	0.293739	0.299834	0.429405	0.438765		135.2	0.017627	0.021242	0.031794	0.031803	0.060511	0.064125	0.171205
135.4	0.083535	0.084579	0.080668	0.0824	0.146916	0.153952	0.404141	0.405819	0.730756	0.741496	0.949653	0.979973		135.4	0.005147	0.005901	0.007777	0.005909	0.023372	0.027161	0.069881	0.074324	0.141134	0.144688	0.247686	0.253058		135.4	0.01735	0.021431	0.010532	0.012042	0.051005	0.052652	0.154369	0.156793	0.29452	0.300101	0.430085	0.438987		135.4	0.018199	0.021269	0.031784	0.031838	0.060402	0.0642	0.171942
135.6	0.08411	0.084688	0.081327	0.082507	0.148082	0.154119	0.404495	0.406254	0.73131	0.741969	0.951154	0.980283		135.6	0.005359	0.005901	0.008041	0.00591	0.023656	0.027192	0.070075	0.074405	0.140684	0.144852	0.248194	0.253281		135.6	0.017971	0.021453	0.009899	0.012046	0.050833	0.052717	0.154519	0.156963	0.295302	0.300369	0.430596	0.439208		135.6	0.018192	0.021296	0.032077	0.031873	0.060754	0.064275	0.172252
135.8	0.084446	0.084797	0.080673	0.082614	0.147843	0.154285	0.404742	0.406687	0.731717	0.74244	0.951754	0.980593		135.8	0.005116	0.005901	0.0074	0.00591	0.022564	0.027222	0.069949	0.074487	0.140501	0.145016	0.24911	0.253503		135.8	0.018323	0.021476	0.010559	0.012049	0.051504	0.052782	0.154793	0.157133	0.295697	0.300635	0.430904	0.439429		135.8	0.018603	0.021323	0.0316	0.031908	0.061573	0.06435	0.172485
136	0.085186	0.084906	0.08118	0.082721	0.148594	0.154451	0.405476	0.407121	0.732794	0.74291	0.952006	0.980901		136	0.005101	0.005901	0.006631	0.005911	0.022728	0.027252	0.070119	0.074569	0.140751	0.145179	0.249679	0.253726		136	0.017916	0.021498	0.010569	0.012052	0.051861	0.052847	0.15462	0.157303	0.295527	0.300902	0.431664	0.439649		136	0.018861	0.021349	0.031703	0.031942	0.061242	0.064425	0.17253
136.2	0.084419	0.085015	0.081689	0.082827	0.149626	0.154618	0.405336	0.407554	0.732662	0.743379	0.953152	0.981208		136.2	0.005334	0.005901	0.006639	0.005912	0.022259	0.027282	0.070243	0.074651	0.141009	0.145342	0.250218	0.253948		136.2	0.018186	0.02152	0.010515	0.012055	0.051604	0.052911	0.155175	0.157472	0.295209	0.301168	0.43192	0.439868		136.2	0.019167	0.021376	0.031269	0.031977	0.060896	0.0645	0.172237
136.4	0.085076	0.085124	0.080903	0.082934	0.149979	0.154783	0.406503	0.407987	0.733177	0.743848	0.953808	0.981514		136.4	0.005958	0.005901	0.00684	0.005913	0.02204	0.027313	0.070833	0.074732	0.141746	0.145506	0.250882	0.25417		136.4	0.018663	0.021542	0.010645	0.012059	0.051473	0.052976	0.155034	0.157642	0.295449	0.301434	0.431649	0.440087		136.4	0.019494	0.021403	0.031198	0.032012	0.060519	0.064575	0.172441
136.6	0.085708	0.085232	0.081983	0.083041	0.150867	0.154949	0.406854	0.408419	0.733347	0.744315	0.953817	0.981819		136.6	0.004992	0.005901	0.006638	0.005914	0.022164	0.027343	0.070903	0.074814	0.143083	0.145669	0.251353	0.254391		136.6	0.018237	0.021564	0.011006	0.012062	0.051855	0.053041	0.155106	0.157811	0.295758	0.3017	0.432152	0.440305		136.6	0.020069	0.02143	0.031975	0.032047	0.060913	0.064649	0.171738
136.8	0.085678	0.085341	0.082009	0.083147	0.151501	0.155115	0.407336	0.408851	0.733358	0.744781	0.954415	0.982123		136.8	0.005267	0.005901	0.006982	0.005915	0.022934	0.027373	0.070709	0.074896	0.143044	0.145832	0.251523	0.254612		136.8	0.017626	0.021586	0.010894	0.012065	0.051862	0.053105	0.155035	0.15798	0.296408	0.301965	0.431424	0.440523		136.8	0.019143	0.021456	0.0319	0.032082	0.061163	0.064724	0.171944
137	0.084955	0.08545	0.081401	0.083254	0.151503	0.15528	0.407638	0.409282	0.733992	0.745246	0.954276	0.982426		137	0.004863	0.005901	0.006756	0.005916	0.02244	0.027403	0.070773	0.074977	0.143104	0.145995	0.252402	0.254833		137	0.017199	0.021609	0.01153	0.012068	0.052551	0.05317	0.155595	0.158149	0.296337	0.302229	0.431143	0.44074		137	0.01946	0.021483	0.032035	0.032116	0.061449	0.064799	0.171135
137.2	0.085471	0.085558	0.081768	0.08336	0.152101	0.155446	0.407888	0.409713	0.734572	0.74571	0.954436	0.982727		137.2	0.005016	0.005901	0.006568	0.005917	0.023111	0.027433	0.071392	0.075058	0.143641	0.146157	0.252243	0.255053		137.2	0.016599	0.021631	0.011747	0.012071	0.052771	0.053234	0.155593	0.158318	0.296944	0.302494	0.430802	0.440957		137.2	0.019105	0.02151	0.031869	0.032151	0.061536	0.064873	0.170823
137.4	0.084845	0.085667	0.081996	0.083467	0.152196	0.155611	0.408095	0.410144	0.735069	0.746173	0.954714	0.983027		137.4	0.00484	0.005901	0.006727	0.005918	0.023543	0.027463	0.071722	0.07514	0.144234	0.14632	0.251848	0.255274		137.4	0.016295	0.021653	0.012064	0.012074	0.053077	0.053299	0.155765	0.158486	0.297114	0.302758	0.430634	0.441172		137.4	0.018224	0.021537	0.03213	0.032186	0.061599	0.064948	0.170539
137.6	0.085572	0.085776	0.081555	0.083573	0.151679	0.155776	0.408773	0.410574	0.73634	0.746635	0.954188	0.983326		137.6	0.005205	0.005901	0.006126	0.005919	0.024024	0.027493	0.072147	0.075221	0.144825	0.146482	0.252208	0.255493		137.6	0.015768	0.021675	0.012726	0.012077	0.053754	0.053363	0.155657	0.158655	0.298538	0.303021	0.430926	0.441388		137.6	0.018161	0.021563	0.031762	0.03222	0.061306	0.065022	0.170553
137.8	0.085914	0.085884	0.08182	0.08368	0.15183	0.155941	0.408634	0.411004	0.737246	0.747096	0.954306	0.983624		137.8	0.005076	0.005901	0.006237	0.005919	0.024254	0.027523	0.072353	0.075302	0.145559	0.146645	0.251516	0.255713		137.8	0.015532	0.021697	0.012586	0.012081	0.053299	0.053428	0.156338	0.158823	0.29878	0.303285	0.431712	0.441602		137.8	0.017914	0.02159	0.03207	0.032255	0.061741	0.065097	0.170501
138	0.084918	0.085993	0.081336	0.083786	0.151965	0.156106	0.409582	0.411434	0.737933	0.747556	0.955884	0.983921		138	0.005777	0.005901	0.006422	0.00592	0.023939	0.027553	0.073194	0.075383	0.146244	0.146807	0.251186	0.255932		138	0.015415	0.021719	0.012462	0.012084	0.053242	0.053492	0.1567	0.158991	0.299502	0.303547	0.431905	0.441817		138	0.017144	0.021617	0.03099	0.032289	0.061463	0.065171	0.17155
138.2	0.085314	0.086101	0.081215	0.083893	0.151512	0.15627	0.410022	0.411863	0.738893	0.748015	0.955812	0.984217		138.2	0.004914	0.005901	0.006323	0.005921	0.024124	0.027583	0.073161	0.075464	0.146657	0.146969	0.250694	0.256151		138.2	0.015552	0.021741	0.012568	0.012087	0.053105	0.053557	0.157521	0.159159	0.300425	0.30381	0.431795	0.44203		138.2	0.017158	0.021643	0.031478	0.032324	0.061373	0.065246	0.171609
138.4	0.08497	0.08621	0.081731	0.083999	0.152027	0.156435	0.410639	0.412292	0.739276	0.748473	0.956427	0.984512		138.4	0.004662	0.005901	0.00639	0.005922	0.024921	0.027613	0.073588	0.075545	0.147237	0.147131	0.250732	0.25637		138.4	0.015694	0.021763	0.011966	0.01209	0.053526	0.053621	0.158109	0.159327	0.301654	0.304072	0.432322	0.442243		138.4	0.016451	0.02167	0.031713	0.032358	0.061726	0.06532	0.172489
138.6	0.084753	0.086318	0.081773	0.084105	0.15176	0.156599	0.410932	0.41272	0.740294	0.74893	0.957009	0.984805		138.6	0.004938	0.005901	0.005719	0.005923	0.024763	0.027643	0.073625	0.075626	0.146716	0.147293	0.250641	0.256588		138.6	0.014766	0.021785	0.01184	0.012093	0.053734	0.053685	0.158555	0.159495	0.302428	0.304334	0.431957	0.442455		138.6	0.016744	0.021696	0.031965	0.032393	0.062265	0.065394	0.172413
138.8	0.085701	0.086426	0.082251	0.084211	0.151848	0.156763	0.412369	0.413148	0.741351	0.749386	0.95721	0.985098		138.8	0.004548	0.005901	0.005632	0.005924	0.025104	0.027673	0.073922	0.075707	0.146955	0.147455	0.250841	0.256806		138.8	0.015278	0.021806	0.012525	0.012096	0.054236	0.05375	0.159101	0.159663	0.303552	0.304595	0.432332	0.442667		138.8	0.016776	0.021723	0.032228	0.032427	0.060977	0.065469	0.173492
139	0.086383	0.086535	0.08345	0.084317	0.152316	0.156928	0.412404	0.413576	0.741956	0.74984	0.958467	0.985389		139	0.004231	0.005901	0.005306	0.005925	0.025287	0.027703	0.073974	0.075788	0.146899	0.147616	0.250464	0.257024		139	0.015168	0.021828	0.012596	0.012099	0.054347	0.053814	0.159448	0.15983	0.303942	0.304857	0.431986	0.442878		139	0.017044	0.02175	0.032525	0.032462	0.061128	0.065543	0.173629
139.2	0.08619	0.086643	0.083676	0.084424	0.152539	0.157091	0.413192	0.414003	0.742187	0.750294	0.95888	0.98568		139.2	0.004958	0.005901	0.004981	0.005925	0.024957	0.027733	0.074065	0.075869	0.146633	0.147778	0.250117	0.257241		139.2	0.01545	0.02185	0.012851	0.012102	0.053447	0.053878	0.159551	0.159997	0.303788	0.305117	0.432068	0.443089		139.2	0.016619	0.021776	0.03258	0.032496	0.060785	0.065617	0.174591
139.4	0.087072	0.086751	0.083903	0.08453	0.15198	0.157255	0.413214	0.41443	0.743854	0.750747	0.958718	0.985969		139.4	0.004905	0.005901	0.004574	0.005926	0.025291	0.027763	0.073841	0.075949	0.147328	0.147939	0.250342	0.257458		139.4	0.015675	0.021872	0.012602	0.012105	0.052984	0.053942	0.159977	0.160164	0.304716	0.305378	0.432414	0.443299		139.4	0.016846	0.021803	0.032407	0.03253	0.060903	0.065691	0.174933
139.6	0.086833	0.086859	0.084286	0.084636	0.152906	0.157419	0.414268	0.414856	0.744064	0.751199	0.959636	0.986257		139.6	0.005227	0.005901	0.004181	0.005927	0.024865	0.027792	0.074054	0.07603	0.14695	0.1481	0.251183	0.257675		139.6	0.015642	0.021894	0.012222	0.012108	0.052305	0.054007	0.160681	0.160331	0.304346	0.305638	0.432642	0.443508		139.6	0.016955	0.021829	0.032454	0.032565	0.061508	0.065765	0.175102
139.8	0.086138	0.086967	0.084151	0.084742	0.152567	0.157582	0.414915	0.415283	0.744068	0.75165	0.959754	0.986544		139.8	0.004965	0.005901	0.003479	0.005928	0.023737	0.027822	0.073328	0.07611	0.146205	0.148261	0.252232	0.257892		139.8	0.015942	0.021916	0.012964	0.012111	0.052116	0.054071	0.160705	0.160498	0.303761	0.305897	0.433032	0.443717		139.8	0.017426	0.021856	0.031689	0.032599	0.061667	0.065839	0.175742
140	0.086012	0.087075	0.084724	0.084848	0.152531	0.157746	0.41608	0.415708	0.745202	0.7521	0.96018	0.98683		140	0.005291	0.005901	0.003366	0.005929	0.023241	0.027852	0.073472	0.076191	0.146128	0.148422	0.252412	0.258108		140	0.016353	0.021937	0.01332	0.012114	0.051273	0.054135	0.160115	0.160665	0.304161	0.306157	0.433233	0.443926		140	0.018178	0.021882	0.031699	0.032633	0.060985	0.065913	0.175991
140.2	0.085711	0.087183	0.084376	0.084954	0.153317	0.157909	0.416486	0.416134	0.745155	0.752549	0.961392	0.987115		140.2	0.00559	0.005901	0.003855	0.00593	0.023175	0.027882	0.072918	0.076271	0.145996	0.148583	0.253212	0.258324		140.2	0.017156	0.021959	0.013267	0.012117	0.050776	0.054199	0.160411	0.160832	0.303292	0.306415	0.433651	0.444133		140.2	0.018172	0.021909	0.031695	0.032668	0.060764	0.065987	0.175719
140.4	0.085568	0.087291	0.084057	0.08506	0.153013	0.158072	0.417784	0.416558	0.745579	0.752997	0.961824	0.987398		140.4	0.006135	0.005901	0.003945	0.00593	0.022737	0.027911	0.071847	0.076351	0.14664	0.148744	0.254157	0.258539		140.4	0.016522	0.021981	0.012889	0.01212	0.0503	0.054263	0.159608	0.160998	0.303672	0.306674	0.43329	0.44434		140.4	0.01835	0.021936	0.032422	0.032702	0.060039	0.066061	0.176543
140.6	0.085612	0.087399	0.084535	0.085165	0.153738	0.158235	0.418141	0.416983	0.745807	0.753444	0.962107	0.987681		140.6	0.006119	0.005901	0.003549	0.005931	0.023044	0.027941	0.071021	0.076432	0.146825	0.148905	0.254471	0.258755		140.6	0.016	0.022003	0.012911	0.012123	0.050768	0.054327	0.15922	0.161164	0.303558	0.306932	0.434124	0.444547		140.6	0.018699	0.021962	0.032651	0.032736	0.060691	0.066134	0.176688
140.8	0.085208	0.087507	0.08426	0.085271	0.153866	0.158398	0.418668	0.417407	0.745796	0.75389	0.962407	0.987963		140.8	0.00713	0.005901	0.004014	0.005932	0.022982	0.027971	0.070839	0.076512	0.146619	0.149065	0.254665	0.258969		140.8	0.015539	0.022024	0.012611	0.012126	0.050733	0.054391	0.159018	0.161331	0.30358	0.30719	0.434729	0.444753		140.8	0.018027	0.021989	0.032279	0.03277	0.061292	0.066208	0.177146
141	0.084956	0.087615	0.083381	0.085377	0.153616	0.15856	0.419057	0.417831	0.746316	0.754335	0.962458	0.988243		141	0.007363	0.005901	0.004016	0.005933	0.022955	0.028	0.070954	0.076592	0.146731	0.149226	0.255158	0.259184		141	0.015766	0.022046	0.012856	0.012128	0.051215	0.054455	0.159192	0.161497	0.303184	0.307448	0.434471	0.444958		141	0.018978	0.022015	0.031842	0.032804	0.061306	0.066282	0.176885
141.2	0.084618	0.087723	0.083697	0.085483	0.153695	0.158723	0.419195	0.418254	0.747374	0.754779	0.962772	0.988523		141.2	0.007557	0.005901	0.004378	0.005934	0.023784	0.02803	0.071013	0.076672	0.146615	0.149386	0.255175	0.259398		141.2	0.015793	0.022068	0.012681	0.012131	0.050949	0.054519	0.158791	0.161663	0.304221	0.307705	0.435075	0.445163		141.2	0.018416	0.022041	0.031836	0.032838	0.061401	0.066355	0.177875
141.4	0.08454	0.087831	0.084032	0.085588	0.154205	0.158885	0.419818	0.418677	0.747703	0.755222	0.963045	0.988801		141.4	0.007711	0.005901	0.005083	0.005934	0.023788	0.02806	0.071178	0.076752	0.147059	0.149546	0.255561	0.259613		141.4	0.016062	0.022089	0.012545	0.012134	0.050913	0.054583	0.158686	0.161828	0.304757	0.307962	0.435859	0.445368		141.4	0.018041	0.022068	0.031767	0.032872	0.061422	0.066429	0.177826
141.6	0.0852	0.087938	0.083766	0.085694	0.153145	0.159047	0.420624	0.4191	0.74838	0.755664	0.963174	0.989079		141.6	0.007943	0.005901	0.005424	0.005935	0.023372	0.028089	0.07197	0.076832	0.147489	0.149706	0.255697	0.259826		141.6	0.016333	0.022111	0.012078	0.012137	0.051537	0.054646	0.158502	0.161994	0.305238	0.308218	0.436528	0.445571		141.6	0.018401	0.022094	0.031445	0.032906	0.061531	0.066503	0.178473
141.8	0.085285	0.088046	0.084255	0.0858	0.154112	0.159209	0.420282	0.419522	0.749019	0.756105	0.963847	0.989355		141.8	0.007919	0.005901	0.005911	0.005936	0.022787	0.028119	0.072212	0.076912	0.147602	0.149866	0.255495	0.26004		141.8	0.01636	0.022132	0.011467	0.01214	0.051486	0.05471	0.159166	0.162159	0.305534	0.308474	0.437786	0.445775		141.8	0.018219	0.022121	0.031086	0.03294	0.06218	0.066576	0.17874
142	0.085053	0.088154	0.084713	0.085905	0.153965	0.159371	0.421256	0.419944	0.749376	0.756545	0.964809	0.98963		142	0.00877	0.005901	0.00599	0.005937	0.022898	0.028148	0.073015	0.076992	0.147403	0.150026	0.255987	0.260253		142	0.016464	0.022154	0.010642	0.012143	0.052085	0.054774	0.159803	0.162325	0.305829	0.30873	0.438274	0.445977		142	0.017609	0.022147	0.03086	0.032974	0.0621	0.066649	0.17992
142.2	0.086183	0.088261	0.084726	0.086011	0.15405	0.159533	0.420816	0.420365	0.749763	0.756984	0.964403	0.989905		142.2	0.008389	0.005901	0.006429	0.005937	0.02326	0.028178	0.072615	0.077071	0.147992	0.150186	0.256282	0.260466		142.2	0.0162	0.022175	0.010141	0.012146	0.052945	0.054838	0.160619	0.16249	0.306381	0.308985	0.438451	0.446179		142.2	0.017204	0.022174	0.031516	0.033008	0.062145	0.066723	0.179235
142.4	0.085897	0.088369	0.086386	0.086116	0.154569	0.159695	0.421035	0.420787	0.74982	0.757422	0.965257	0.990178		142.4	0.009025	0.005901	0.006234	0.005938	0.023817	0.028207	0.073179	0.077151	0.148584	0.150345	0.256418	0.260678		142.4	0.016349	0.022197	0.010111	0.012148	0.053948	0.054901	0.160796	0.162655	0.306812	0.30924	0.439106	0.446381		142.4	0.017591	0.0222	0.032234	0.033042	0.062232	0.066796	0.179448
142.6	0.086	0.088476	0.08684	0.086222	0.154867	0.159856	0.421122	0.421207	0.749964	0.757859	0.965581	0.99045		142.6	0.008254	0.005901	0.006229	0.005939	0.023357	0.028237	0.073986	0.07723	0.148595	0.150505	0.25634	0.26089		142.6	0.016519	0.022218	0.009831	0.012151	0.054246	0.054965	0.161111	0.16282	0.30703	0.309495	0.438746	0.446582		142.6	0.018095	0.022226	0.032275	0.033076	0.062402	0.066869	0.179112
142.8	0.086827	0.088584	0.087612	0.086327	0.155189	0.160018	0.422353	0.421628	0.751182	0.758295	0.964918	0.990721		142.8	0.008046	0.005901	0.006761	0.00594	0.023779	0.028266	0.073924	0.07731	0.149015	0.150664	0.256112	0.261102		142.8	0.017168	0.02224	0.010377	0.012154	0.054302	0.055029	0.161869	0.162984	0.307467	0.309749	0.438435	0.446782		142.8	0.018617	0.022253	0.03312	0.03311	0.062006	0.066943	0.179827
143	0.086988	0.088691	0.088463	0.086433	0.15619	0.160179	0.421438	0.422048	0.751579	0.75873	0.965956	0.990991		143	0.007558	0.005901	0.006933	0.005941	0.024159	0.028296	0.073877	0.077389	0.149222	0.150823	0.255596	0.261314		143	0.017362	0.022261	0.010198	0.012157	0.053846	0.055092	0.162716	0.163149	0.307755	0.310003	0.438465	0.446982		143	0.01825	0.022279	0.03295	0.033144	0.061594	0.067016	0.179274
143.2	0.086866	0.088799	0.088089	0.086538	0.156485	0.16034	0.421469	0.422467	0.751867	0.759165	0.966509	0.991261		143.2	0.008987	0.005901	0.007071	0.005941	0.024091	0.028325	0.074111	0.077469	0.14908	0.150982	0.255793	0.261525		143.2	0.017613	0.022283	0.009702	0.01216	0.053039	0.055156	0.163241	0.163313	0.307686	0.310257	0.438152	0.447181		143.2	0.017882	0.022305	0.033447	0.033178	0.061791	0.067089	0.17915
143.4	0.087348	0.088906	0.087946	0.086643	0.156442	0.160501	0.420798	0.422886	0.752638	0.759598	0.966511	0.991529		143.4	0.00747	0.005901	0.007175	0.005942	0.024165	0.028354	0.073757	0.077548	0.149705	0.151141	0.256948	0.261736		143.4	0.018083	0.022304	0.009996	0.012162	0.052828	0.055219	0.163682	0.163478	0.308596	0.31051	0.438533	0.44738		143.4	0.017735	0.022332	0.033294	0.033212	0.062436	0.067162	0.179285
143.6	0.086974	0.089013	0.088003	0.086748	0.157553	0.160662	0.421378	0.423305	0.752454	0.76003	0.966887	0.991796		143.6	0.008122	0.005901	0.007523	0.005943	0.024245	0.028384	0.074267	0.077627	0.149642	0.1513	0.257211	0.261947		143.6	0.017782	0.022326	0.009741	0.012165	0.052282	0.055283	0.164459	0.163642	0.308525	0.310763	0.438907	0.447578		143.6	0.017926	0.022358	0.033089	0.033245	0.063052	0.067235	0.17915
143.8	0.086965	0.089121	0.08746	0.086854	0.157028	0.160822	0.421424	0.423724	0.752244	0.760462	0.967525	0.992062		143.8	0.007762	0.005901	0.007152	0.005944	0.023422	0.028413	0.074074	0.077707	0.148995	0.151459	0.258193	0.262158		143.8	0.018678	0.022347	0.010266	0.012168	0.051905	0.055346	0.164916	0.163806	0.308738	0.311015	0.439163	0.447776		143.8	0.017738	0.022384	0.031891	0.033279	0.06302	0.067308	0.179539
144	0.087771	0.089228	0.087476	0.086959	0.157243	0.160983	0.421957	0.424142	0.753327	0.760892	0.968419	0.992327		144	0.008026	0.005901	0.00666	0.005944	0.023837	0.028442	0.073995	0.077786	0.14959	0.151617	0.258415	0.262368		144	0.019003	0.022368	0.010875	0.012171	0.051668	0.05541	0.165027	0.16397	0.309903	0.311268	0.439267	0.447973		144	0.017659	0.022411	0.032576	0.033313	0.0632	0.067381	0.179592
144.2	0.0872	0.089335	0.086912	0.087064	0.15832	0.161143	0.421895	0.424559	0.75263	0.761322	0.969839	0.992591		144.2	0.008014	0.005901	0.006854	0.005945	0.023862	0.028472	0.074141	0.077865	0.149982	0.151776	0.258939	0.262578		144.2	0.019265	0.02239	0.010629	0.012173	0.052746	0.055473	0.165623	0.164133	0.30989	0.311519	0.439944	0.44817		144.2	0.017043	0.022437	0.03271	0.033346	0.063311	0.067454	0.179926
144.4	0.086919	0.089442	0.08649	0.087169	0.158117	0.161303	0.422816	0.424977	0.752687	0.76175	0.969961	0.992854		144.4	0.008074	0.005901	0.006146	0.005946	0.023995	0.028501	0.074001	0.077944	0.150575	0.151934	0.25948	0.262787		144.4	0.018613	0.022411	0.010305	0.012176	0.053089	0.055536	0.165249	0.164297	0.310028	0.311771	0.439682	0.448366		144.4	0.017305	0.022463	0.033482	0.03338	0.063311	0.067527	0.180155
144.6	0.087756	0.089549	0.086865	0.087274	0.159219	0.161463	0.422591	0.425394	0.75278	0.762178	0.97073	0.993116		144.6	0.007742	0.005901	0.005453	0.005947	0.024996	0.02853	0.074637	0.078023	0.150564	0.152092	0.260155	0.262997		144.6	0.018286	0.022432	0.010592	0.012179	0.053681	0.0556	0.165875	0.16446	0.310101	0.312022	0.440341	0.448561		144.6	0.017334	0.022489	0.03344	0.033414	0.063774	0.0676	0.180539
144.8	0.087181	0.089656	0.086714	0.087379	0.159117	0.161623	0.423216	0.42581	0.752564	0.762604	0.971947	0.993378		144.8	0.008405	0.005901	0.005636	0.005947	0.025351	0.028559	0.075495	0.078102	0.150539	0.15225	0.260255	0.263205		144.8	0.017828	0.022453	0.010061	0.012181	0.053647	0.055663	0.165953	0.164624	0.310727	0.312273	0.440577	0.448756		144.8	0.017823	0.022516	0.033013	0.033447	0.064389	0.067672	0.180552
145	0.086893	0.089763	0.086407	0.087484	0.158457	0.161783	0.423463	0.426226	0.753364	0.76303	0.972457	0.993638		145	0.007831	0.005901	0.005119	0.005948	0.025364	0.028588	0.075684	0.07818	0.150988	0.152408	0.260685	0.263414		145	0.017543	0.022475	0.010233	0.012184	0.053798	0.055726	0.166301	0.164787	0.310861	0.312523	0.440044	0.448951		145	0.01869	0.022542	0.032956	0.033481	0.063941	0.067745	0.181314
145.2	0.087143	0.08987	0.086542	0.087589	0.158976	0.161943	0.424597	0.426642	0.754192	0.763455	0.972934	0.993897		145.2	0.00763	0.005901	0.005358	0.005949	0.025978	0.028618	0.076097	0.078259	0.150713	0.152566	0.261018	0.263623		145.2	0.017433	0.022496	0.010627	0.012187	0.053756	0.05579	0.165673	0.16495	0.31187	0.312773	0.440841	0.449145		145.2	0.01837	0.022568	0.033147	0.033514	0.064489	0.067818	0.181986
145.4	0.087557	0.089977	0.086827	0.087694	0.158824	0.162102	0.425825	0.427057	0.753872	0.763879	0.973286	0.994155		145.4	0.007712	0.005901	0.00557	0.005949	0.025539	0.028647	0.076734	0.078338	0.151178	0.152724	0.2609	0.263831		145.4	0.017024	0.022517	0.010852	0.012189	0.054082	0.055853	0.165503	0.165113	0.312088	0.313023	0.441081	0.449338		145.4	0.018371	0.022594	0.033211	0.033548	0.064305	0.06789	0.182116
145.6	0.087569	0.090084	0.08668	0.087799	0.158173	0.162262	0.426777	0.427472	0.754606	0.764302	0.973247	0.994412		145.6	0.007856	0.005901	0.004634	0.00595	0.024913	0.028676	0.077242	0.078416	0.151004	0.152882	0.261211	0.264038		145.6	0.017141	0.022538	0.009966	0.012192	0.054791	0.055916	0.165603	0.165275	0.311704	0.313273	0.441708	0.449531		145.6	0.019098	0.022621	0.033279	0.033581	0.064561	0.067963	0.182464
145.8	0.087759	0.090191	0.087349	0.087904	0.159212	0.162421	0.4268	0.427887	0.755719	0.764724	0.973688	0.994669		145.8	0.007562	0.005901	0.00481	0.005951	0.02488	0.028705	0.076887	0.078495	0.150569	0.153039	0.261596	0.264246		145.8	0.01703	0.022559	0.010686	0.012195	0.055114	0.055979	0.165968	0.165438	0.312206	0.313522	0.441983	0.449723		145.8	0.018779	0.022647	0.033298	0.033615	0.064963	0.068036	0.182735
146	0.087678	0.090298	0.087592	0.088009	0.158549	0.16258	0.427587	0.428301	0.756158	0.765145	0.973937	0.994924		146	0.008047	0.005901	0.005343	0.005952	0.024898	0.028734	0.077249	0.078573	0.150765	0.153197	0.261531	0.264453		146	0.016548	0.022581	0.01067	0.012197	0.055108	0.056042	0.165978	0.1656	0.311991	0.31377	0.442089	0.449915		146	0.019432	0.022673	0.033415	0.033648	0.065205	0.068108	0.183497
146.2	0.087897	0.090405	0.087154	0.088113	0.157667	0.162739	0.428245	0.428715	0.757294	0.765565	0.973578	0.995178		146.2	0.007345	0.005901	0.005765	0.005952	0.024419	0.028763	0.076987	0.078652	0.151858	0.153354	0.261426	0.26466		146.2	0.015884	0.022602	0.011044	0.0122	0.055499	0.056105	0.165755	0.165763	0.312316	0.314019	0.441977	0.450106		146.2	0.019966	0.022699	0.033763	0.033682	0.064701	0.06818	0.182951
146.4	0.087841	0.090511	0.088357	0.088218	0.157578	0.162898	0.429028	0.429129	0.757572	0.765984	0.973919	0.995432		146.4	0.00701	0.005901	0.006168	0.005953	0.02448	0.028792	0.07752	0.07873	0.152562	0.153511	0.26107	0.264867		146.4	0.015996	0.022623	0.011421	0.012202	0.055719	0.056168	0.165705	0.165925	0.312534	0.314267	0.441469	0.450297		146.4	0.020741	0.022725	0.033887	0.033715	0.064939	0.068253	0.183227
146.6	0.088395	0.090618	0.087714	0.088323	0.157878	0.163057	0.429525	0.429542	0.758331	0.766402	0.974417	0.995684		146.6	0.006598	0.005901	0.006894	0.005954	0.02361	0.028821	0.077628	0.078808	0.152575	0.153668	0.261071	0.265073		146.6	0.01639	0.022644	0.011039	0.012205	0.055749	0.056231	0.165607	0.166087	0.312942	0.314515	0.441699	0.450487		146.6	0.020454	0.022751	0.033452	0.033748	0.065088	0.068325	0.18345
146.8	0.088718	0.090725	0.087685	0.088427	0.158293	0.163215	0.429748	0.429955	0.759563	0.76682	0.974424	0.995935		146.8	0.006543	0.005901	0.007419	0.005954	0.024334	0.02885	0.077267	0.078887	0.153003	0.153825	0.260971	0.265279		146.8	0.015854	0.022665	0.011453	0.012208	0.055841	0.056294	0.166228	0.166249	0.313096	0.314762	0.442013	0.450677		146.8	0.02053	0.022778	0.034022	0.033782	0.064212	0.068397	0.183145
147	0.088727	0.090831	0.087788	0.088532	0.159381	0.163374	0.42898	0.430367	0.759787	0.767236	0.975641	0.996186		147	0.006284	0.005901	0.008858	0.005955	0.023964	0.028879	0.077089	0.078965	0.153282	0.153982	0.260574	0.265485		147	0.015562	0.022686	0.011738	0.01221	0.055486	0.056357	0.166608	0.16641	0.313524	0.315009	0.442835	0.450866		147	0.019912	0.022804	0.033704	0.033815	0.063966	0.06847	0.182873
147.2	0.088562	0.090938	0.087474	0.088636	0.159457	0.163532	0.429252	0.430779	0.760769	0.767651	0.975424	0.996436		147.2	0.006082	0.005901	0.009238	0.005956	0.023556	0.028908	0.076908	0.079043	0.153388	0.154139	0.261289	0.26569		147.2	0.015356	0.022707	0.012017	0.012213	0.055892	0.05642	0.166975	0.166572	0.313473	0.315256	0.443064	0.451054		147.2	0.019386	0.02283	0.033627	0.033848	0.064053	0.068542	0.18282
147.4	0.089196	0.091044	0.087576	0.088741	0.159569	0.16369	0.429335	0.431191	0.76131	0.768066	0.974866	0.996684		147.4	0.005445	0.005901	0.009414	0.005956	0.023506	0.028937	0.076812	0.079121	0.15442	0.154295	0.261817	0.265895		147.4	0.015729	0.022728	0.012839	0.012215	0.055661	0.056483	0.16772	0.166734	0.313161	0.315502	0.44345	0.451243		147.4	0.018616	0.022856	0.033128	0.033881	0.064715	0.068614	0.182858
147.6	0.089096	0.091151	0.087731	0.088845	0.16019	0.163848	0.429244	0.431602	0.761171	0.76848	0.975095	0.996932		147.6	0.006401	0.005901	0.009452	0.005957	0.023999	0.028966	0.077235	0.079199	0.154808	0.154452	0.26193	0.2661		147.6	0.015954	0.022749	0.012711	0.012218	0.055428	0.056546	0.168887	0.166895	0.31277	0.315748	0.443883	0.45143		147.6	0.019201	0.022882	0.033014	0.033914	0.064526	0.068686	0.182605
147.8	0.089144	0.091257	0.087743	0.08895	0.15999	0.164006	0.429319	0.432013	0.76128	0.768892	0.97527	0.997179		147.8	0.006276	0.005901	0.009574	0.005958	0.023125	0.028995	0.076562	0.079277	0.154492	0.154608	0.263146	0.266305		147.8	0.01596	0.02277	0.01311	0.01222	0.055292	0.056609	0.169352	0.167056	0.312486	0.315994	0.444462	0.451617		147.8	0.018771	0.022908	0.032643	0.033948	0.064846	0.068758	0.18306
148	0.089528	0.091363	0.088821	0.089054	0.161098	0.164163	0.429579	0.432424	0.761914	0.769304	0.975384	0.997425		148	0.006037	0.005901	0.009391	0.005958	0.023715	0.029023	0.076399	0.079355	0.155143	0.154764	0.26375	0.266509		148	0.016178	0.022791	0.013655	0.012223	0.055764	0.056671	0.168678	0.167217	0.312434	0.316239	0.444876	0.451804		148	0.018706	0.022934	0.033747	0.033981	0.065156	0.06883	0.182861
148.2	0.089789	0.09147	0.088942	0.089159	0.161958	0.164321	0.430142	0.432834	0.76105	0.769715	0.975657	0.997669		148.2	0.006327	0.005901	0.009865	0.005959	0.02384	0.029052	0.076697	0.079432	0.154874	0.15492	0.264439	0.266713		148.2	0.016226	0.022812	0.013356	0.012225	0.056913	0.056734	0.168937	0.167378	0.312332	0.316484	0.445557	0.45199		148.2	0.018445	0.02296	0.0342	0.034014	0.065495	0.068902	0.182615
148.4	0.089749	0.091576	0.089226	0.089263	0.161597	0.164479	0.430773	0.433244	0.761133	0.770125	0.975095	0.997913		148.4	0.006547	0.005901	0.00893	0.00596	0.024759	0.029081	0.076156	0.07951	0.154987	0.155076	0.265299	0.266917		148.4	0.015957	0.022833	0.012835	0.012228	0.05622	0.056797	0.168774	0.167539	0.311952	0.316729	0.445697	0.452175		148.4	0.018826	0.022986	0.035377	0.034047	0.065374	0.068974	0.1822
148.6	0.09053	0.091682	0.090253	0.089367	0.162057	0.164636	0.430863	0.433653	0.761383	0.770534	0.975264	0.998156		148.6	0.006575	0.005901	0.008933	0.00596	0.025472	0.02911	0.076571	0.079588	0.15498	0.155232	0.266089	0.26712		148.6	0.016097	0.022853	0.012655	0.01223	0.056525	0.05686	0.168907	0.167699	0.31266	0.316973	0.445893	0.45236		148.6	0.018419	0.023012	0.0356	0.03408	0.065863	0.069046	0.182661
148.8	0.090105	0.091789	0.090243	0.089471	0.161694	0.164793	0.431488	0.434062	0.761588	0.770942	0.975859	0.998399		148.8	0.006612	0.005901	0.008784	0.005961	0.025187	0.029138	0.076749	0.079665	0.155008	0.155388	0.265768	0.267324		148.8	0.016295	0.022874	0.012185	0.012233	0.055912	0.056922	0.168504	0.16786	0.313088	0.317217	0.446349	0.452545		148.8	0.019365	0.023038	0.035472	0.034113	0.066872	0.069117	0.18268
149	0.090727	0.091895	0.089811	0.089576	0.160721	0.16495	0.432587	0.434471	0.761884	0.77135	0.975521	0.99864		149	0.0066	0.005901	0.008	0.005962	0.024798	0.029167	0.076943	0.079743	0.155045	0.155543	0.266276	0.267526		149	0.016935	0.022895	0.012354	0.012235	0.055562	0.056985	0.168262	0.16802	0.312833	0.31746	0.44627	0.452729		149	0.019072	0.023064	0.035882	0.034146	0.067235	0.069189	0.183485
149.2	0.090997	0.092001	0.089705	0.08968	0.1612	0.165107	0.433229	0.434879	0.761867	0.771756	0.975544	0.99888		149.2	0.006225	0.005901	0.007931	0.005962	0.025149	0.029196	0.076867	0.07982	0.154514	0.155699	0.2667	0.267729		149.2	0.017215	0.022916	0.012741	0.012238	0.055467	0.057047	0.167512	0.16818	0.313003	0.317704	0.446771	0.452912		149.2	0.01938	0.02309	0.035784	0.034179	0.068255	0.069261	0.183232
149.4	0.091178	0.092107	0.089508	0.089784	0.160814	0.165264	0.4342	0.435287	0.762414	0.772162	0.975601	0.99912		149.4	0.00591	0.005901	0.007284	0.005963	0.02444	0.029225	0.076615	0.079898	0.154033	0.155854	0.267128	0.267931		149.4	0.017368	0.022937	0.01219	0.01224	0.054866	0.05711	0.167536	0.16834	0.312865	0.317947	0.447056	0.453095		149.4	0.019377	0.023116	0.036108	0.034212	0.068562	0.069333	0.184031
149.6	0.091869	0.092213	0.08914	0.089888	0.160714	0.16542	0.435003	0.435695	0.763963	0.772566	0.975426	0.999358		149.6	0.005186	0.005901	0.00595	0.005964	0.024446	0.029253	0.076423	0.079975	0.153654	0.15601	0.267495	0.268133		149.6	0.017796	0.022957	0.011885	0.012243	0.055035	0.057172	0.16728	0.1685	0.312633	0.318189	0.447221	0.453278		149.6	0.020397	0.023142	0.036259	0.034245	0.069404	0.069404	0.184196
149.8	0.092805	0.092319	0.089738	0.089992	0.161164	0.165577	0.435701	0.436102	0.76439	0.77297	0.975972	0.999596		149.8	0.005546	0.005901	0.006308	0.005964	0.024115	0.029282	0.076866	0.080052	0.153544	0.156165	0.267566	0.268335		149.8	0.017704	0.022978	0.012555	0.012245	0.054924	0.057235	0.167348	0.16866	0.313201	0.318431	0.44727	0.45346		149.8	0.019709	0.023168	0.035952	0.034278	0.070252	0.069476	0.184813
150	0.0922	0.092425	0.088991	0.090096	0.160846	0.165733	0.436329	0.436509	0.764943	0.773373	0.976867	0.999832		150	0.005255	0.005901	0.006122	0.005965	0.023238	0.02931	0.07754	0.080129	0.15344	0.15632	0.267579	0.268536		150	0.017487	0.022999	0.012108	0.012247	0.054838	0.057297	0.167252	0.16882	0.313336	0.318673	0.447303	0.453641		150	0.020512	0.023194	0.03536	0.034311	0.069939	0.069547	0.185204
150.2	0.092932	0.092531	0.088633	0.0902	0.160205	0.165889	0.437058	0.436915	0.76629	0.773775	0.976866	1.00007		150.2	0.00445	0.005901	0.005504	0.005965	0.023267	0.029339	0.077603	0.080207	0.153745	0.156475	0.267595	0.268738		150.2	0.017579	0.02302	0.012295	0.01225	0.05485	0.05736	0.167405	0.168979	0.313949	0.318915	0.44703	0.453822		150.2	0.01997	0.02322	0.035509	0.034343	0.07013	0.069619	0.185027
150.4	0.092907	0.092637	0.088966	0.090304	0.161325	0.166045	0.437069	0.437322	0.766701	0.774176	0.978361	1.0003		150.4	0.00449	0.005901	0.005523	0.005966	0.023501	0.029368	0.078234	0.080284	0.153951	0.15663	0.267379	0.268938		150.4	0.018224	0.02304	0.011684	0.012252	0.055188	0.057422	0.167753	0.169139	0.315034	0.319156	0.446394	0.454003		150.4	0.020051	0.023246	0.035314	0.034376	0.070307	0.06969	0.185703
150.6	0.092457	0.092743	0.088077	0.090408	0.161541	0.166201	0.437687	0.437727	0.767949	0.774576	0.980224	1.00054		150.6	0.004809	0.005901	0.005423	0.005967	0.023082	0.029396	0.078424	0.080361	0.153407	0.156784	0.267501	0.269139		150.6	0.018089	0.023061	0.011479	0.012255	0.0552	0.057484	0.168181	0.169298	0.315581	0.319397	0.447316	0.454183		150.6	0.019254	0.023272	0.035175	0.034409	0.070108	0.069761	0.18603
150.8	0.09247	0.092848	0.087942	0.090512	0.161976	0.166357	0.438188	0.438133	0.768627	0.774975	0.980021	1.00077		150.8	0.003774	0.005901	0.00539	0.005967	0.023557	0.029425	0.078018	0.080438	0.153825	0.156939	0.267513	0.269339		150.8	0.017335	0.023082	0.011753	0.012257	0.055703	0.057547	0.168145	0.169457	0.316292	0.319638	0.44723	0.454362		150.8	0.019532	0.023298	0.035062	0.034442	0.06929	0.069833	0.185932
151	0.093108	0.092954	0.088355	0.090615	0.162706	0.166513	0.43858	0.438538	0.768653	0.775374	0.981494	1.001		151	0.004113	0.005901	0.005896	0.005968	0.02329	0.029453	0.077763	0.080514	0.153882	0.157093	0.267666	0.269539		151	0.017525	0.023102	0.012209	0.012259	0.056244	0.057609	0.168315	0.169616	0.316439	0.319878	0.447467	0.454541		151	0.019128	0.023323	0.034534	0.034475	0.069586	0.069904	0.186167
151.2	0.092336	0.09306	0.088227	0.090719	0.162836	0.166668	0.438572	0.438942	0.769282	0.775771	0.981284	1.00123		151.2	0.004289	0.005901	0.005562	0.005969	0.023187	0.029482	0.077701	0.080591	0.154973	0.157248	0.268389	0.269739		151.2	0.017718	0.023123	0.012629	0.012262	0.056664	0.057671	0.168788	0.169775	0.316201	0.320118	0.447318	0.45472		151.2	0.019456	0.023349	0.034403	0.034507	0.069368	0.069975	0.186257
151.4	0.093312	0.093166	0.088969	0.090823	0.163121	0.166824	0.438592	0.439347	0.769593	0.776168	0.982255	1.00147		151.4	0.004553	0.005901	0.005593	0.005969	0.023338	0.02951	0.077759	0.080668	0.155825	0.157402	0.268479	0.269939		151.4	0.017472	0.023143	0.012914	0.012264	0.05619	0.057734	0.169282	0.169933	0.316136	0.320358	0.446661	0.454898		151.4	0.019125	0.023375	0.03432	0.03454	0.069822	0.070046	0.186307
151.6	0.092606	0.093271	0.089444	0.090927	0.16395	0.166979	0.438251	0.439751	0.769315	0.776563	0.983463	1.00169		151.6	0.004846	0.005901	0.005651	0.00597	0.02356	0.029538	0.077965	0.080745	0.156053	0.157556	0.26872	0.270138		151.6	0.017342	0.023164	0.012844	0.012266	0.055995	0.057796	0.169823	0.170092	0.316702	0.320597	0.44713	0.455075		151.6	0.019648	0.023401	0.034213	0.034573	0.068828	0.070118	0.186251
151.8	0.092604	0.093377	0.090077	0.09103	0.163787	0.167134	0.43887	0.440154	0.770195	0.776958	0.983649	1.00192		151.8	0.005272	0.005901	0.005754	0.00597	0.023734	0.029567	0.077823	0.080821	0.156085	0.15771	0.269199	0.270337		151.8	0.01655	0.023185	0.013135	0.012269	0.056435	0.057858	0.169467	0.17025	0.317075	0.320836	0.447398	0.455252		151.8	0.019533	0.023427	0.034044	0.034605	0.068598	0.070189	0.186626
152	0.092713	0.093482	0.090573	0.091134	0.165009	0.167289	0.438847	0.440557	0.770305	0.777352	0.98373	1.00215		152	0.004913	0.005901	0.00592	0.005971	0.024265	0.029595	0.078479	0.080898	0.156998	0.157864	0.269506	0.270535		152	0.016876	0.023205	0.013331	0.012271	0.056912	0.05792	0.169147	0.170408	0.317151	0.321074	0.447362	0.455429		152	0.019303	0.023453	0.034359	0.034638	0.067808	0.07026	0.186328
152.2	0.092648	0.093588	0.090703	0.091237	0.164812	0.167444	0.439235	0.44096	0.770097	0.777746	0.984384	1.00238		152.2	0.005681	0.005901	0.006658	0.005972	0.024857	0.029624	0.07878	0.080974	0.157047	0.158018	0.26918	0.270734		152.2	0.017449	0.023226	0.013025	0.012273	0.057273	0.057982	0.169542	0.170567	0.31769	0.321313	0.447313	0.455605		152.2	0.019171	0.023478	0.034345	0.03467	0.067734	0.070331	0.186357
152.4	0.092015	0.093693	0.090946	0.091341	0.164533	0.167599	0.439198	0.441363	0.771029	0.778138	0.983778	1.0026		152.4	0.005301	0.005901	0.005943	0.005972	0.024938	0.029652	0.078444	0.081051	0.157693	0.158171	0.268781	0.270932		152.4	0.017148	0.023246	0.012235	0.012276	0.05698	0.058044	0.169565	0.170725	0.317615	0.321551	0.447559	0.455781		152.4	0.019766	0.023504	0.035236	0.034703	0.067368	0.070402	0.186238
152.6	0.092657	0.093799	0.091933	0.091444	0.16452	0.167753	0.439243	0.441765	0.771641	0.778529	0.984294	1.00283		152.6	0.005179	0.005901	0.006054	0.005973	0.025154	0.02968	0.079608	0.081127	0.157898	0.158325	0.268737	0.271129		152.6	0.017201	0.023266	0.012063	0.012278	0.057214	0.058106	0.169582	0.170882	0.317578	0.321788	0.44735	0.455956		152.6	0.019238	0.02353	0.035247	0.034735	0.067509	0.070472	0.186686
152.8	0.092431	0.093904	0.092189	0.091548	0.164723	0.167908	0.439934	0.442166	0.772065	0.77892	0.985229	1.00305		152.8	0.005135	0.005901	0.00612	0.005973	0.025167	0.029709	0.080422	0.081203	0.158063	0.158478	0.268459	0.271327		152.8	0.017569	0.023287	0.012233	0.01228	0.057137	0.058168	0.169893	0.17104	0.317754	0.322026	0.447969	0.45613		152.8	0.019893	0.023556	0.034492	0.034768	0.067201	0.070543	0.186981
153	0.092937	0.094009	0.092294	0.091651	0.164433	0.168062	0.441025	0.442568	0.772672	0.779309	0.985107	1.00328		153	0.004731	0.005901	0.006146	0.005974	0.02552	0.029737	0.080555	0.08128	0.158951	0.158632	0.269379	0.271524		153	0.017501	0.023307	0.012213	0.012282	0.057236	0.05823	0.170181	0.171198	0.317988	0.322263	0.44824	0.456305		153	0.019696	0.023582	0.034798	0.0348	0.067298	0.070614	0.186704
153.2	0.093315	0.094115	0.093279	0.091755	0.165597	0.168216	0.441069	0.442969	0.772878	0.779698	0.985272	1.0035		153.2	0.004526	0.005901	0.006894	0.005975	0.02619	0.029765	0.080069	0.081356	0.159356	0.158785	0.269459	0.271721		153.2	0.017301	0.023328	0.012131	0.012285	0.057449	0.058292	0.17033	0.171355	0.318481	0.322499	0.449149	0.456478		153.2	0.019816	0.023607	0.035004	0.034833	0.066914	0.070685	0.186796
153.4	0.092844	0.09422	0.093309	0.091858	0.165494	0.16837	0.44195	0.443369	0.774014	0.780086	0.985806	1.00372		153.4	0.004521	0.005901	0.00693	0.005975	0.026002	0.029793	0.079961	0.081432	0.158735	0.158938	0.269737	0.271918		153.4	0.017131	0.023348	0.01221	0.012287	0.057713	0.058354	0.170419	0.171512	0.318801	0.322736	0.450092	0.456651		153.4	0.019926	0.023633	0.034902	0.034865	0.066546	0.070756	0.187468
153.6	0.093373	0.094325	0.093884	0.091961	0.16558	0.168524	0.441761	0.44377	0.774745	0.780473	0.985869	1.00394		153.6	0.004202	0.005901	0.006986	0.005976	0.026558	0.029821	0.079896	0.081508	0.159407	0.159091	0.269833	0.272114		153.6	0.016631	0.023368	0.012011	0.012289	0.058515	0.058416	0.17095	0.17167	0.319341	0.322971	0.450556	0.456824		153.6	0.020795	0.023659	0.035109	0.034897	0.066905	0.070826	0.187108
153.8	0.094043	0.09443	0.094817	0.092065	0.166257	0.168678	0.442144	0.44417	0.774623	0.78086	0.986436	1.00416		153.8	0.004898	0.005901	0.007184	0.005976	0.026192	0.02985	0.079923	0.081584	0.159503	0.159244	0.270034	0.27231		153.8	0.016329	0.023389	0.011634	0.012291	0.057996	0.058478	0.171255	0.171827	0.319779	0.323207	0.451829	0.456996		153.8	0.019922	0.023685	0.034677	0.03493	0.06701	0.070897	0.187148
154	0.093759	0.094536	0.094156	0.092168	0.166667	0.168831	0.442527	0.444569	0.77538	0.781245	0.98707	1.00438		154	0.004542	0.005901	0.007352	0.005977	0.025924	0.029878	0.079605	0.08166	0.158809	0.159396	0.269734	0.272506		154	0.016394	0.023409	0.011645	0.012294	0.057868	0.058539	0.171808	0.171983	0.320435	0.323442	0.451771	0.457168		154	0.020225	0.02371	0.035022	0.034962	0.066751	0.070967	0.187247
154.2	0.094142	0.094641	0.093896	0.092271	0.166738	0.168985	0.443239	0.444968	0.776709	0.78163	0.986812	1.0046		154.2	0.004347	0.005901	0.007421	0.005977	0.026683	0.029906	0.079407	0.081736	0.158359	0.159549	0.269646	0.272702		154.2	0.016742	0.023429	0.011541	0.012296	0.058103	0.058601	0.171999	0.17214	0.321308	0.323677	0.451989	0.457339		154.2	0.019817	0.023736	0.035819	0.034994	0.067196	0.071038	0.187192
154.4	0.094196	0.094746	0.094331	0.092374	0.167732	0.169138	0.443742	0.445367	0.776856	0.782013	0.988008	1.00482		154.4	0.004457	0.005901	0.007989	0.005978	0.026481	0.029934	0.08004	0.081812	0.158258	0.159701	0.269717	0.272897		154.4	0.016847	0.02345	0.011774	0.012298	0.057878	0.058663	0.172337	0.172297	0.321863	0.323912	0.451872	0.45751		154.4	0.02011	0.023762	0.035888	0.035027	0.067612	0.071108	0.187371
154.6	0.093793	0.094851	0.093598	0.092477	0.167623	0.169291	0.445307	0.445766	0.777704	0.782396	0.988766	1.00504		154.6	0.005252	0.005901	0.007937	0.005979	0.026039	0.029962	0.079582	0.081887	0.157493	0.159854	0.269892	0.273092		154.6	0.016301	0.02347	0.012256	0.0123	0.058083	0.058725	0.172595	0.172453	0.322315	0.324147	0.452943	0.457681		154.6	0.019594	0.023787	0.035915	0.035059	0.068479	0.071179	0.187433
154.8	0.095174	0.094956	0.093374	0.09258	0.167934	0.169445	0.446244	0.446164	0.778011	0.782778	0.988447	1.00525		154.8	0.005036	0.005901	0.00788	0.005979	0.02579	0.02999	0.079507	0.081963	0.157993	0.160006	0.270301	0.273287		154.8	0.016599	0.02349	0.01213	0.012302	0.058053	0.058786	0.172345	0.17261	0.322269	0.324381	0.453255	0.45785		154.8	0.02015	0.023813	0.036476	0.035091	0.069027	0.071249	0.187652
155	0.095284	0.095061	0.093622	0.092683	0.168339	0.169598	0.447373	0.446562	0.777974	0.783159	0.989504	1.00547		155	0.00636	0.005901	0.008397	0.00598	0.025129	0.030018	0.080174	0.082039	0.157883	0.160158	0.270373	0.273481		155	0.016883	0.02351	0.012128	0.012305	0.058264	0.058848	0.172323	0.172766	0.321948	0.324614	0.453129	0.45802		155	0.01954	0.023839	0.036299	0.035123	0.069638	0.071319	0.187895
155.2	0.095074	0.095165	0.092798	0.092786	0.168646	0.16975	0.447645	0.446959	0.77873	0.78354	0.989351	1.00568		155.2	0.006695	0.005901	0.008243	0.00598	0.024407	0.030046	0.079986	0.082114	0.158697	0.16031	0.270835	0.273675		155.2	0.016217	0.023531	0.01244	0.012307	0.057643	0.05891	0.17277	0.172922	0.321762	0.324848	0.453527	0.458189		155.2	0.019499	0.023864	0.036541	0.035155	0.069492	0.07139	0.187992
155.4	0.09584	0.09527	0.093451	0.092889	0.168138	0.169903	0.448443	0.447356	0.778944	0.783919	0.990221	1.0059		155.4	0.006473	0.005901	0.007816	0.005981	0.023845	0.030074	0.080299	0.08219	0.158938	0.160462	0.270727	0.273869		155.4	0.015254	0.023551	0.01196	0.012309	0.057369	0.058971	0.173211	0.173078	0.321955	0.325081	0.453056	0.458357		155.4	0.018458	0.02389	0.036314	0.035188	0.069246	0.07146	0.188179
155.6	0.095122	0.095375	0.092922	0.092992	0.168312	0.170056	0.448864	0.447753	0.778671	0.784298	0.990563	1.00611		155.6	0.006268	0.005901	0.007715	0.005981	0.023958	0.030102	0.080878	0.082265	0.158839	0.160614	0.270996	0.274063		155.6	0.015263	0.023571	0.012611	0.012311	0.057236	0.059033	0.17346	0.173234	0.32177	0.325313	0.453471	0.458525		155.6	0.01884	0.023915	0.036734	0.03522	0.069021	0.07153	0.188391
155.8	0.094803	0.09548	0.092267	0.093095	0.167879	0.170208	0.449677	0.448149	0.780024	0.784675	0.990057	1.00632		155.8	0.006374	0.005901	0.007337	0.005982	0.024196	0.03013	0.081117	0.082341	0.159226	0.160766	0.271318	0.274256		155.8	0.014982	0.023591	0.012515	0.012313	0.057502	0.059094	0.173589	0.173389	0.322051	0.325546	0.453444	0.458693		155.8	0.019	0.023941	0.036517	0.035252	0.068974	0.0716	0.188636
156	0.095896	0.095585	0.092093	0.093198	0.168774	0.17036	0.449727	0.448545	0.780589	0.785052	0.990059	1.00653		156	0.005692	0.005901	0.007414	0.005982	0.023656	0.030158	0.081318	0.082416	0.159402	0.160917	0.27109	0.274449		156	0.015088	0.023611	0.012149	0.012315	0.057336	0.059156	0.173907	0.173545	0.321554	0.325778	0.453238	0.45886		156	0.018619	0.023967	0.036324	0.035284	0.068549	0.07167	0.188837
156.2	0.095589	0.095689	0.091797	0.093301	0.168121	0.170512	0.450812	0.448941	0.781185	0.785429	0.990801	1.00675		156.2	0.006206	0.005901	0.006836	0.005983	0.024495	0.030186	0.081405	0.082491	0.159186	0.161069	0.271281	0.274642		156.2	0.015438	0.023631	0.011949	0.012317	0.057451	0.059217	0.17416	0.1737	0.321658	0.32601	0.452825	0.459027		156.2	0.018419	0.023992	0.036304	0.035316	0.068433	0.07174	0.189286
156.4	0.095824	0.095794	0.091921	0.093403	0.167913	0.170664	0.451621	0.449336	0.782335	0.785804	0.990834	1.00695		156.4	0.005481	0.005901	0.006125	0.005983	0.024044	0.030214	0.081396	0.082566	0.159875	0.16122	0.2716	0.274835		156.4	0.01509	0.023651	0.01192	0.012319	0.057912	0.059279	0.174292	0.173855	0.321625	0.326241	0.45332	0.459193		156.4	0.018603	0.024018	0.037237	0.035348	0.068072	0.07181	0.189437
156.6	0.095862	0.095899	0.092563	0.093506	0.167936	0.170816	0.452222	0.449731	0.782165	0.786178	0.991896	1.00716		156.6	0.006317	0.005901	0.006135	0.005984	0.024191	0.030242	0.081935	0.082641	0.160115	0.161371	0.272382	0.275027		156.6	0.015244	0.023671	0.011858	0.012322	0.05832	0.05934	0.174881	0.174011	0.321068	0.326472	0.453054	0.459358		156.6	0.018126	0.024043	0.036884	0.03538	0.067696	0.07188	0.189526
156.8	0.095661	0.096003	0.092804	0.093609	0.168495	0.170968	0.452409	0.450125	0.782719	0.786552	0.99222	1.00737		156.8	0.005797	0.005901	0.006473	0.005985	0.024611	0.03027	0.081893	0.082716	0.160929	0.161522	0.273083	0.275219		156.8	0.016077	0.023691	0.012235	0.012324	0.059139	0.059401	0.174761	0.174166	0.32177	0.326703	0.453371	0.459524		156.8	0.018889	0.024069	0.03633	0.035412	0.067422	0.07195	0.189966
157	0.095376	0.096108	0.092776	0.093711	0.167632	0.17112	0.452871	0.450519	0.783081	0.786925	0.99217	1.00758		157	0.005779	0.005901	0.006457	0.005985	0.024889	0.030297	0.081348	0.082791	0.162415	0.161673	0.273861	0.275411		157	0.015538	0.023711	0.011989	0.012326	0.059018	0.059463	0.175172	0.17432	0.322271	0.326934	0.453604	0.459688		157	0.019108	0.024094	0.036794	0.035444	0.0677	0.07202	0.189827
157.2	0.095642	0.096212	0.093154	0.093814	0.168418	0.171271	0.452501	0.450913	0.78276	0.787297	0.992784	1.00779		157.2	0.005782	0.005901	0.006809	0.005986	0.025906	0.030325	0.081265	0.082866	0.162968	0.161824	0.273431	0.275602		157.2	0.015796	0.023731	0.012108	0.012328	0.05944	0.059524	0.175078	0.174475	0.322556	0.327164	0.454177	0.459853		157.2	0.019203	0.02412	0.036894	0.035475	0.067043	0.07209	0.190583
157.4	0.094729	0.096317	0.092744	0.093917	0.167974	0.171423	0.452955	0.451307	0.783668	0.787668	0.993143	1.00799		157.4	0.005656	0.005901	0.006749	0.005986	0.025658	0.030353	0.081401	0.082941	0.16355	0.161975	0.273792	0.275793		157.4	0.015891	0.023751	0.012599	0.01233	0.060202	0.059585	0.175504	0.17463	0.32267	0.327394	0.454866	0.460017		157.4	0.020021	0.024145	0.036213	0.035507	0.067463	0.07216	0.190432
157.6	0.095577	0.096421	0.092772	0.094019	0.167708	0.171574	0.452662	0.4517	0.784277	0.788038	0.992784	1.0082		157.6	0.004628	0.005901	0.006284	0.005987	0.026376	0.030381	0.081266	0.083016	0.164767	0.162126	0.27375	0.275984		157.6	0.016019	0.023771	0.012058	0.012332	0.060063	0.059646	0.175667	0.174784	0.323107	0.327623	0.455192	0.46018		157.6	0.021121	0.024171	0.036625	0.035539	0.068367	0.072229	0.190366
157.8	0.095336	0.096525	0.093124	0.094122	0.168378	0.171725	0.453114	0.452092	0.784148	0.788408	0.99297	1.0084		157.8	0.005591	0.005901	0.005974	0.005987	0.026564	0.030408	0.081288	0.083091	0.164373	0.162276	0.273516	0.276175		157.8	0.016696	0.023791	0.012475	0.012334	0.060299	0.059707	0.175481	0.174938	0.323512	0.327852	0.455849	0.460343		157.8	0.020582	0.024196	0.036154	0.035571	0.068672	0.072299	0.190362
158	0.094613	0.09663	0.092742	0.094224	0.168748	0.171876	0.453366	0.452485	0.784891	0.788777	0.993203	1.0086		158	0.0055	0.005901	0.005976	0.005988	0.027234	0.030436	0.081818	0.083165	0.163713	0.162427	0.27349	0.276365		158	0.017437	0.023811	0.012274	0.012336	0.060491	0.059769	0.175613	0.175093	0.323936	0.328081	0.456052	0.460506		158	0.021185	0.024222	0.03661	0.035603	0.069482	0.072369	0.190854
158.2	0.094142	0.096734	0.093076	0.094326	0.169023	0.172027	0.453449	0.452877	0.78537	0.789145	0.993586	1.00881		158.2	0.005482	0.005901	0.005919	0.005988	0.027526	0.030464	0.081845	0.08324	0.163864	0.162577	0.274079	0.276555		158.2	0.017991	0.023831	0.012168	0.012338	0.060514	0.05983	0.175849	0.175247	0.324724	0.32831	0.456512	0.460668		158.2	0.021659	0.024247	0.036734	0.035634	0.070803	0.072438	0.190887
158.4	0.094483	0.096838	0.093847	0.094429	0.169609	0.172177	0.453596	0.453269	0.785115	0.789512	0.994645	1.00901		158.4	0.005695	0.005901	0.005292	0.005989	0.028019	0.030492	0.082429	0.083315	0.163779	0.162727	0.274331	0.276745		158.4	0.01827	0.023851	0.012223	0.01234	0.060015	0.059891	0.175757	0.175401	0.324849	0.328538	0.455895	0.460829		158.4	0.021536	0.024273	0.036568	0.035666	0.072031	0.072508	0.190876
158.6	0.094018	0.096942	0.093001	0.094531	0.169786	0.172328	0.455069	0.45366	0.785558	0.789878	0.995102	1.00921		158.6	0.007459	0.005901	0.004315	0.005989	0.027453	0.030519	0.082603	0.083389	0.16291	0.162877	0.274766	0.276935		158.6	0.018852	0.023871	0.012701	0.012342	0.060267	0.059952	0.175688	0.175554	0.325374	0.328766	0.456834	0.460991		158.6	0.021385	0.024298	0.036791	0.035698	0.072469	0.072577	0.190815
158.8	0.094788	0.097046	0.093666	0.094633	0.170126	0.172478	0.455667	0.454051	0.785777	0.790243	0.99522	1.00941		158.8	0.006859	0.005901	0.003776	0.00599	0.027314	0.030547	0.08294	0.083464	0.163579	0.163027	0.275526	0.277124		158.8	0.01882	0.023891	0.01229	0.012344	0.060383	0.060013	0.174748	0.175708	0.325625	0.328994	0.457069	0.461151		158.8	0.021412	0.024324	0.037221	0.03573	0.072776	0.072647	0.191122
159	0.094639	0.09715	0.094474	0.094736	0.170869	0.172629	0.456141	0.454442	0.785821	0.790608	0.995847	1.00961		159	0.008128	0.005901	0.003537	0.00599	0.027378	0.030574	0.083082	0.083538	0.16359	0.163177	0.275299	0.277313		159	0.018562	0.023911	0.012596	0.012346	0.061009	0.060074	0.17458	0.175861	0.326021	0.329221	0.457038	0.461312		159	0.021259	0.024349	0.036568	0.035761	0.072443	0.072716	0.190915
159.2	0.094726	0.097255	0.09401	0.094838	0.170922	0.172779	0.455726	0.454832	0.786231	0.790972	0.995631	1.00981		159.2	0.008172	0.005901	0.002632	0.005991	0.027655	0.030602	0.082398	0.083612	0.163631	0.163327	0.275688	0.277502		159.2	0.018902	0.02393	0.013371	0.012348	0.061031	0.060135	0.175102	0.176015	0.326183	0.329448	0.457577	0.461472		159.2	0.021034	0.024374	0.036817	0.035793	0.072105	0.072786	0.190939
159.4	0.095063	0.097359	0.094615	0.09494	0.171133	0.172929	0.455482	0.455222	0.78641	0.791335	0.995601	1.01001		159.4	0.008717	0.005901	0.002349	0.005991	0.027752	0.03063	0.082305	0.083687	0.163571	0.163477	0.276019	0.27769		159.4	0.018315	0.02395	0.013575	0.01235	0.06142	0.060196	0.17556	0.176168	0.326764	0.329675	0.457183	0.461631		159.4	0.020839	0.0244	0.03637	0.035824	0.072123	0.072855	0.190772
159.6	0.095111	0.097463	0.094165	0.095042	0.172158	0.173079	0.455002	0.455611	0.786453	0.791697	0.995908	1.01021		159.6	0.008911	0.005901	0.002989	0.005992	0.028296	0.030657	0.082485	0.083761	0.162995	0.163626	0.276426	0.277878		159.6	0.01817	0.02397	0.014366	0.012352	0.061355	0.060257	0.175744	0.176321	0.327023	0.329901	0.457194	0.46179		159.6	0.020871	0.024425	0.036358	0.035856	0.072297	0.072924	0.191262
159.8	0.095379	0.097567	0.093809	0.095144	0.172065	0.173229	0.455297	0.456	0.787624	0.792059	0.99555	1.0104		159.8	0.009711	0.005901	0.002531	0.005992	0.027966	0.030685	0.082054	0.083835	0.163174	0.163776	0.27662	0.278066		159.8	0.017831	0.02399	0.013972	0.012354	0.061282	0.060318	0.175988	0.176474	0.327759	0.330127	0.457576	0.461949		159.8	0.020691	0.02445	0.036381	0.035888	0.071804	0.072993	0.191341
160	0.09629	0.09767	0.094563	0.095246	0.173171	0.173378	0.455341	0.456389	0.787415	0.79242	0.996089	1.0106		160	0.009573	0.005901	0.003017	0.005993	0.028142	0.030712	0.081687	0.083909	0.163208	0.163925	0.276651	0.278254		160	0.017466	0.024009	0.014068	0.012356	0.061297	0.060378	0.176242	0.176627	0.327328	0.330353	0.457608	0.462107		160	0.02017	0.024476	0.036488	0.035919	0.072193	0.073062	0.191442
160.2	0.095098	0.097774	0.094676	0.095348	0.173487	0.173528	0.456896	0.456778	0.787725	0.792779	0.996891	1.01079		160.2	0.010598	0.005901	0.003336	0.005993	0.028613	0.03074	0.08161	0.083983	0.163372	0.164074	0.276749	0.278442		160.2	0.018018	0.024029	0.014311	0.012358	0.061534	0.060439	0.176147	0.17678	0.327966	0.330578	0.457851	0.462264		160.2	0.02032	0.024501	0.037059	0.035951	0.071908	0.073132	0.191292
160.4	0.094972	0.097878	0.095096	0.09545	0.173462	0.173677	0.456919	0.457166	0.78788	0.793138	0.996336	1.01099		160.4	0.009811	0.005901	0.003665	0.005994	0.02784	0.030767	0.081234	0.084057	0.163964	0.164223	0.277037	0.278629		160.4	0.018072	0.024049	0.014241	0.01236	0.061872	0.0605	0.177018	0.176932	0.328219	0.330803	0.458131	0.462422		160.4	0.020472	0.024527	0.037485	0.035982	0.072289	0.073201	0.191425
160.6	0.095541	0.097982	0.095309	0.095552	0.174386	0.173826	0.457037	0.457554	0.787664	0.793497	0.996924	1.01118		160.6	0.010611	0.005901	0.004048	0.005994	0.027662	0.030794	0.081446	0.084131	0.16407	0.164372	0.277307	0.278816		160.6	0.017833	0.024069	0.013903	0.012362	0.061591	0.060561	0.177287	0.177085	0.327663	0.331028	0.457555	0.462579		160.6	0.02066	0.024552	0.037025	0.036013	0.072413	0.07327	0.191679
160.8	0.095649	0.098086	0.095311	0.095654	0.174519	0.173975	0.457267	0.457941	0.788649	0.793854	0.997705	1.01137		160.8	0.009713	0.005901	0.004561	0.005995	0.027994	0.030822	0.081308	0.084205	0.164065	0.164521	0.277248	0.279002		160.8	0.018214	0.024088	0.014738	0.012364	0.062032	0.060622	0.177289	0.177237	0.328308	0.331253	0.457935	0.462735		160.8	0.021072	0.024577	0.036735	0.036045	0.071972	0.073339	0.192493
161	0.09556	0.098189	0.094567	0.095756	0.173855	0.174124	0.458405	0.458328	0.789212	0.794211	0.997959	1.01157		161	0.009631	0.005901	0.005067	0.005995	0.027445	0.030849	0.081429	0.084278	0.164592	0.16467	0.277835	0.279189		161	0.017802	0.024108	0.014113	0.012366	0.061599	0.060682	0.178407	0.177389	0.328473	0.331477	0.458101	0.462891		161	0.021143	0.024602	0.037246	0.036076	0.071625	0.073408	0.192426
161.2	0.095952	0.098293	0.094983	0.095858	0.174685	0.174273	0.458274	0.458715	0.789682	0.794567	0.999089	1.01176		161.2	0.008937	0.005901	0.005638	0.005996	0.027705	0.030877	0.081895	0.084352	0.164913	0.164818	0.277905	0.279375		161.2	0.017934	0.024127	0.01391	0.012368	0.061771	0.060743	0.178926	0.177541	0.32852	0.331701	0.458577	0.463046		161.2	0.020781	0.024628	0.0374	0.036108	0.071119	0.073477	0.19297
161.4	0.095424	0.098397	0.094463	0.09596	0.17454	0.174422	0.459348	0.459101	0.790573	0.794922	0.999322	1.01195		161.4	0.009249	0.005901	0.005663	0.005996	0.026642	0.030904	0.082229	0.084426	0.164863	0.164967	0.278181	0.279561		161.4	0.018165	0.024147	0.013814	0.01237	0.061543	0.060803	0.179427	0.177693	0.328872	0.331924	0.459163	0.463202		161.4	0.021419	0.024653	0.037375	0.036139	0.070909	0.073545	0.192567
161.6	0.095425	0.0985	0.094301	0.096062	0.174019	0.174571	0.459229	0.459488	0.791221	0.795276	0.99984	1.01214		161.6	0.007973	0.005901	0.005126	0.005997	0.027318	0.030931	0.081722	0.084499	0.165175	0.165115	0.278113	0.279746		161.6	0.018918	0.024167	0.013228	0.012371	0.061385	0.060864	0.179742	0.177845	0.328354	0.332148	0.458749	0.463356		161.6	0.021491	0.024678	0.037228	0.03617	0.071251	0.073614	0.19267
161.8	0.095057	0.098604	0.09501	0.096163	0.174642	0.174719	0.460314	0.459873	0.791224	0.79563	1.00055	1.01233		161.8	0.008516	0.005901	0.00513	0.005997	0.027385	0.030959	0.082295	0.084573	0.164388	0.165264	0.278197	0.279932		161.8	0.018943	0.024186	0.01274	0.012373	0.061222	0.060925	0.180326	0.177997	0.32802	0.332371	0.458978	0.463511		161.8	0.020876	0.024703	0.036841	0.036201	0.071621	0.073683	0.192826
162	0.094344	0.098707	0.094727	0.096265	0.174342	0.174867	0.460446	0.460259	0.792031	0.795983	1.00128	1.01252		162	0.007543	0.005901	0.005131	0.005997	0.026877	0.030986	0.082585	0.084646	0.164252	0.165412	0.27902	0.280117		162	0.018846	0.024206	0.012292	0.012375	0.060722	0.060985	0.180778	0.178148	0.328113	0.332593	0.459251	0.463664		162	0.020675	0.024729	0.037197	0.036233	0.072158	0.073752	0.193023
162.2	0.095204	0.098811	0.094645	0.096367	0.174102	0.175016	0.461485	0.460644	0.792362	0.796335	1.00228	1.01271		162.2	0.007307	0.005901	0.004994	0.005998	0.026597	0.031013	0.0822	0.08472	0.164153	0.16556	0.279687	0.280302		162.2	0.018864	0.024225	0.012181	0.012377	0.060816	0.061046	0.181529	0.178299	0.328303	0.332816	0.459033	0.463818		162.2	0.020525	0.024754	0.037223	0.036264	0.072116	0.07382	0.192746
162.4	0.0952	0.098914	0.095444	0.096468	0.17357	0.175164	0.461282	0.461028	0.792057	0.796686	1.00309	1.01289		162.4	0.006788	0.005901	0.004579	0.005998	0.02693	0.03104	0.082607	0.084793	0.163628	0.165708	0.279846	0.280486		162.4	0.018628	0.024245	0.011871	0.012379	0.060752	0.061106	0.180909	0.178451	0.328351	0.333038	0.458587	0.463971		162.4	0.019933	0.024779	0.037089	0.036295	0.072204	0.073889	0.19256
162.6	0.095156	0.099017	0.095271	0.09657	0.173438	0.175312	0.462841	0.461413	0.792547	0.797036	1.00331	1.01308		162.6	0.007213	0.005901	0.004355	0.005999	0.02606	0.031067	0.083003	0.084866	0.164008	0.165856	0.280752	0.28067		162.6	0.018345	0.024264	0.012467	0.012381	0.061175	0.061166	0.181052	0.178602	0.328509	0.333259	0.459215	0.464123		162.6	0.020692	0.024804	0.037633	0.036326	0.071899	0.073957	0.192306
162.8	0.095476	0.099121	0.096414	0.096671	0.172588	0.17546	0.462696	0.461797	0.792839	0.797386	1.00369	1.01327		162.8	0.006043	0.005901	0.004844	0.005999	0.026532	0.031095	0.083276	0.08494	0.165216	0.166003	0.281643	0.280854		162.8	0.018188	0.024284	0.012153	0.012383	0.061349	0.061227	0.180602	0.178753	0.329302	0.333481	0.45968	0.464276		162.8	0.020277	0.02483	0.037562	0.036357	0.071861	0.074026	0.192054
163	0.09586	0.099224	0.097129	0.096773	0.173051	0.175607	0.462776	0.46218	0.793092	0.797735	1.00364	1.01345		163	0.007632	0.005901	0.004772	0.006	0.027216	0.031122	0.084019	0.085013	0.164718	0.166151	0.281772	0.281038		163	0.018298	0.024303	0.012388	0.012385	0.061694	0.061287	0.181238	0.178904	0.329541	0.333702	0.459355	0.464427		163	0.020424	0.024855	0.03687	0.036389	0.070803	0.074094	0.192248
163.2	0.095794	0.099327	0.097053	0.096874	0.172293	0.175755	0.462852	0.462563	0.7935	0.798083	1.00322	1.01364		163.2	0.007183	0.005901	0.005122	0.006	0.027214	0.031149	0.083638	0.085086	0.165259	0.166299	0.282528	0.281222		163.2	0.018869	0.024322	0.01285	0.012386	0.061748	0.061348	0.181414	0.179054	0.329922	0.333923	0.459461	0.464579		163.2	0.02026	0.02488	0.036908	0.03642	0.071176	0.074163	0.192545
163.4	0.096371	0.09943	0.097737	0.096976	0.172117	0.175902	0.462608	0.462946	0.793775	0.79843	1.00342	1.01382		163.4	0.007831	0.005901	0.005696	0.006001	0.027396	0.031176	0.083828	0.085159	0.165554	0.166446	0.282885	0.281405		163.4	0.018089	0.024342	0.012344	0.012388	0.061986	0.061408	0.182123	0.179205	0.330015	0.334143	0.459836	0.464729		163.4	0.020374	0.024905	0.036795	0.036451	0.070852	0.074231	0.193024
163.6	0.096745	0.099534	0.098332	0.097077	0.172178	0.17605	0.46272	0.463329	0.793546	0.798777	1.00395	1.014		163.6	0.007745	0.005901	0.006349	0.006001	0.027632	0.031203	0.084031	0.085232	0.165888	0.166593	0.28292	0.281588		163.6	0.017573	0.024361	0.012208	0.01239	0.061256	0.061468	0.18189	0.179355	0.330066	0.334363	0.460426	0.46488		163.6	0.019872	0.02493	0.03705	0.036482	0.071	0.0743	0.193373
163.8	0.096553	0.099637	0.09839	0.097178	0.172097	0.176197	0.46315	0.463711	0.793837	0.799123	1.00373	1.01418		163.8	0.008775	0.005901	0.006096	0.006002	0.027573	0.03123	0.084116	0.085305	0.1661	0.16674	0.283038	0.281771		163.8	0.017709	0.024381	0.012376	0.012392	0.061322	0.061528	0.181967	0.179506	0.330845	0.334583	0.461088	0.46503		163.8	0.020345	0.024955	0.037708	0.036513	0.07109	0.074368	0.1931
164	0.096579	0.09974	0.099182	0.09728	0.17282	0.176344	0.463324	0.464093	0.793382	0.799468	1.00456	1.01437		164	0.008628	0.005901	0.007299	0.006002	0.028081	0.031257	0.083944	0.085378	0.166168	0.166888	0.283264	0.281953		164	0.017233	0.0244	0.012385	0.012394	0.061587	0.061589	0.182033	0.179656	0.330942	0.334803	0.461524	0.46518		164	0.020067	0.02498	0.037798	0.036544	0.071816	0.074436	0.193344
164.2	0.096556	0.099843	0.099127	0.097381	0.173108	0.176491	0.463991	0.464475	0.793785	0.799812	1.00479	1.01455		164.2	0.009484	0.005901	0.007805	0.006002	0.027836	0.031284	0.084134	0.08545	0.166405	0.167035	0.283093	0.282135		164.2	0.017927	0.024419	0.012593	0.012395	0.06139	0.061649	0.181587	0.179806	0.331553	0.335022	0.461351	0.465329		164.2	0.02049	0.025006	0.037904	0.036575	0.071904	0.074504	0.194261
164.4	0.097022	0.099946	0.09883	0.097482	0.173564	0.176637	0.463861	0.464856	0.794334	0.800156	1.00434	1.01473		164.4	0.008216	0.005901	0.007591	0.006003	0.027348	0.031311	0.084346	0.085523	0.167222	0.167181	0.283857	0.282317		164.4	0.017795	0.024439	0.012914	0.012397	0.061504	0.061709	0.181875	0.179956	0.332137	0.335241	0.461749	0.465478		164.4	0.019807	0.025031	0.037303	0.036606	0.072699	0.074573	0.195127
164.6	0.098715	0.100049	0.09934	0.097583	0.174608	0.176784	0.464293	0.465237	0.794689	0.800499	1.00564	1.01491		164.6	0.00884	0.005901	0.008766	0.006003	0.027534	0.031338	0.084649	0.085596	0.166942	0.167328	0.284924	0.282499		164.6	0.018032	0.024458	0.012326	0.012399	0.061177	0.061769	0.181451	0.180106	0.332256	0.33546	0.461505	0.465626		164.6	0.020546	0.025056	0.036799	0.036637	0.07257	0.074641	0.196055
164.8	0.098556	0.100152	0.098814	0.097684	0.174707	0.176931	0.464831	0.465617	0.79527	0.800841	1.00628	1.01509		164.8	0.008245	0.005901	0.008708	0.006004	0.027862	0.031365	0.084271	0.085668	0.166349	0.167475	0.285219	0.28268		164.8	0.018053	0.024477	0.012387	0.012401	0.061555	0.061829	0.181377	0.180256	0.333174	0.335678	0.462076	0.465774		164.8	0.02082	0.025081	0.03659	0.036667	0.071902	0.074709	0.196378
165	0.09896	0.100255	0.098635	0.097786	0.17497	0.177077	0.465477	0.465997	0.795516	0.801182	1.00606	1.01527		165	0.008364	0.005901	0.008725	0.006004	0.027521	0.031392	0.084422	0.085741	0.16685	0.167621	0.286157	0.282862		165	0.017681	0.024496	0.011737	0.012403	0.061133	0.061889	0.181246	0.180405	0.333428	0.335896	0.462496	0.465922		165	0.021341	0.025106	0.036892	0.036698	0.072145	0.074777	0.196704
165.2	0.099207	0.100358	0.099457	0.097887	0.175942	0.177223	0.465025	0.466377	0.795874	0.801522	1.00674	1.01544		165.2	0.008152	0.005901	0.0088	0.006005	0.027738	0.031419	0.08424	0.085814	0.166701	0.167768	0.285763	0.283043		165.2	0.017779	0.024516	0.011918	0.012404	0.06106	0.061949	0.181344	0.180555	0.333615	0.336114	0.462472	0.466069		165.2	0.021216	0.025131	0.036406	0.036729	0.07222	0.074845	0.197123
165.4	0.099794	0.10046	0.09835	0.097988	0.176574	0.177369	0.465892	0.466757	0.795991	0.801862	1.00684	1.01562		165.4	0.008644	0.005901	0.008104	0.006005	0.02729	0.031446	0.084222	0.085886	0.166238	0.167914	0.285407	0.283223		165.4	0.017622	0.024535	0.012372	0.012406	0.061232	0.062009	0.18153	0.180704	0.333906	0.336332	0.462818	0.466216		165.4	0.021506	0.025156	0.036183	0.03676	0.071801	0.074913	0.197372
165.6	0.09998	0.100563	0.098841	0.098089	0.177162	0.177515	0.466175	0.467136	0.796812	0.802201	1.00734	1.0158		165.6	0.007466	0.005901	0.008302	0.006005	0.027666	0.031473	0.083364	0.085958	0.166457	0.16806	0.284874	0.283404		165.6	0.018282	0.024554	0.012264	0.012408	0.061389	0.062069	0.181477	0.180853	0.33348	0.336549	0.462892	0.466362		165.6	0.020518	0.025181	0.035518	0.036791	0.072178	0.07498	0.198014
165.8	0.100412	0.100666	0.099521	0.09819	0.178219	0.177661	0.467083	0.467514	0.796926	0.802539	1.00759	1.01597		165.8	0.006705	0.005901	0.008505	0.006006	0.027473	0.0315	0.084373	0.086031	0.166151	0.168206	0.284291	0.283584		165.8	0.017674	0.024573	0.012004	0.01241	0.061488	0.062129	0.181248	0.181002	0.333618	0.336766	0.463237	0.466508		165.8	0.020473	0.025206	0.035714	0.036821	0.072436	0.075048	0.198977
166	0.099811	0.100768	0.099167	0.098291	0.178067	0.177807	0.467577	0.467893	0.797675	0.802877	1.00787	1.01615		166	0.005951	0.005901	0.008514	0.006006	0.026634	0.031527	0.08373	0.086103	0.166281	0.168352	0.284639	0.283764		166	0.017263	0.024592	0.012194	0.012411	0.061913	0.062189	0.181421	0.181151	0.333993	0.336982	0.463142	0.466654		166	0.020519	0.025231	0.035493	0.036852	0.072079	0.075116	0.198672
166.2	0.1015	0.100871	0.099212	0.098391	0.178361	0.177953	0.46816	0.468271	0.797939	0.803214	1.00784	1.01632		166.2	0.005515	0.005901	0.008484	0.006007	0.02741	0.031554	0.083417	0.086175	0.166576	0.168498	0.284224	0.283943		166.2	0.017159	0.024611	0.012205	0.012413	0.062118	0.062249	0.181181	0.1813	0.333492	0.337198	0.463654	0.466799		166.2	0.021331	0.025256	0.034951	0.036883	0.07149	0.075184	0.19909
166.4	0.101627	0.100974	0.100045	0.098492	0.178691	0.178098	0.468422	0.468649	0.797727	0.80355	1.00777	1.01649		166.4	0.005451	0.005901	0.008417	0.006007	0.02706	0.03158	0.083614	0.086247	0.166861	0.168644	0.283882	0.284123		166.4	0.017002	0.024631	0.012029	0.012415	0.06188	0.062309	0.180777	0.181448	0.333903	0.337414	0.463534	0.466944		166.4	0.020982	0.025281	0.03489	0.036914	0.071287	0.075252	0.198996
166.6	0.101688	0.101076	0.099434	0.098593	0.179123	0.178244	0.469835	0.469026	0.798765	0.803885	1.00764	1.01667		166.6	0.005632	0.005901	0.00855	0.006007	0.026801	0.031607	0.083758	0.086319	0.16711	0.168789	0.284272	0.284302		166.6	0.016972	0.02465	0.012197	0.012416	0.062304	0.062368	0.181004	0.181597	0.333939	0.33763	0.464047	0.467088		166.6	0.021239	0.025306	0.035328	0.036944	0.070779	0.075319	0.199133
166.8	0.101927	0.101179	0.100299	0.098694	0.178914	0.178389	0.470451	0.469403	0.79908	0.80422	1.00793	1.01684		166.8	0.004724	0.005901	0.008906	0.006008	0.026984	0.031634	0.084181	0.086391	0.167703	0.168935	0.284912	0.284481		166.8	0.017315	0.024669	0.012009	0.012418	0.062584	0.062428	0.180851	0.181745	0.334843	0.337845	0.464487	0.467232		166.8	0.020293	0.025331	0.034531	0.036975	0.070514	0.075387	0.199406
167	0.102278	0.101281	0.100473	0.098795	0.180092	0.178534	0.471472	0.46978	0.799679	0.804553	1.00811	1.01701		167	0.004941	0.005901	0.008822	0.006008	0.02719	0.031661	0.08457	0.086463	0.167234	0.16908	0.284567	0.28466		167	0.017352	0.024688	0.011997	0.01242	0.062652	0.062488	0.181104	0.181893	0.334712	0.33806	0.463832	0.467376		167	0.020866	0.025356	0.034484	0.037005	0.070165	0.075454	0.200542
167.2	0.10183	0.101384	0.100503	0.098895	0.17904	0.178679	0.47235	0.470156	0.80063	0.804887	1.00864	1.01718		167.2	0.004568	0.005901	0.008802	0.006009	0.026856	0.031687	0.084067	0.086535	0.168536	0.169226	0.284935	0.284838		167.2	0.017247	0.024707	0.01199	0.012422	0.062564	0.062548	0.181333	0.182042	0.334994	0.338275	0.464465	0.467519		167.2	0.020627	0.025381	0.035092	0.037036	0.070274	0.075522	0.200243
167.4	0.102063	0.101486	0.101235	0.098996	0.179302	0.178824	0.47284	0.470532	0.801651	0.805219	1.009	1.01735		167.4	0.004909	0.005901	0.008487	0.006009	0.027224	0.031714	0.084608	0.086607	0.168081	0.169371	0.285006	0.285016		167.4	0.017217	0.024726	0.011238	0.012423	0.062239	0.062607	0.18218	0.18219	0.334821	0.33849	0.464568	0.467662		167.4	0.020406	0.025406	0.03585	0.037067	0.069742	0.075589	0.200396
167.6	0.10199	0.101588	0.101334	0.099097	0.179363	0.178969	0.472987	0.470908	0.801449	0.80555	1.00997	1.01752		167.6	0.005205	0.005901	0.008625	0.006009	0.026961	0.031741	0.08472	0.086679	0.168141	0.169516	0.285325	0.285194		167.6	0.017349	0.024745	0.010687	0.012425	0.062009	0.062667	0.18217	0.182337	0.335306	0.338704	0.465042	0.467804		167.6	0.020154	0.025431	0.035547	0.037097	0.069077	0.075657	0.199712
167.8	0.1017	0.101691	0.100716	0.099197	0.179527	0.179113	0.473415	0.471284	0.802861	0.805881	1.00991	1.01769		167.8	0.005135	0.005901	0.008154	0.00601	0.027179	0.031767	0.085191	0.086751	0.168263	0.169661	0.285844	0.285372		167.8	0.017343	0.024764	0.011232	0.012427	0.062238	0.062727	0.182177	0.182485	0.335852	0.338918	0.465215	0.467946		167.8	0.020816	0.025456	0.036	0.037128	0.06899	0.075724	0.199811
168	0.101871	0.101793	0.101001	0.099298	0.179956	0.179258	0.473424	0.471659	0.804007	0.806211	1.01076	1.01786		168	0.004244	0.005901	0.008506	0.00601	0.0273	0.031794	0.085281	0.086822	0.168588	0.169806	0.286419	0.285549		168	0.017382	0.024783	0.011139	0.012428	0.061751	0.062786	0.181978	0.182633	0.335834	0.339131	0.465935	0.468088		168	0.020502	0.02548	0.03648	0.037158	0.069396	0.075792	0.200133
168.2	0.101542	0.101895	0.100152	0.099398	0.180738	0.179402	0.473652	0.472033	0.805142	0.806541	1.01103	1.01803		168.2	0.004727	0.005901	0.008504	0.006011	0.027162	0.031821	0.08585	0.086894	0.168976	0.169951	0.286747	0.285726		168.2	0.018165	0.024802	0.011899	0.01243	0.061229	0.062846	0.181553	0.18278	0.336678	0.339345	0.466527	0.468229		168.2	0.021565	0.025505	0.036779	0.037188	0.069899	0.075859	0.200908
168.4	0.101229	0.101998	0.099735	0.099499	0.180676	0.179546	0.474645	0.472408	0.805978	0.80687	1.01148	1.0182		168.4	0.003721	0.005901	0.008244	0.006011	0.02746	0.031847	0.086119	0.086965	0.169533	0.170095	0.287717	0.285903		168.4	0.018321	0.024821	0.011973	0.012432	0.061274	0.062905	0.181936	0.182928	0.336995	0.339558	0.467482	0.46837		168.4	0.021373	0.02553	0.037077	0.037219	0.070784	0.075926	0.200801
168.6	0.101738	0.1021	0.100303	0.099599	0.181192	0.17969	0.474798	0.472782	0.805973	0.807198	1.01249	1.01836		168.6	0.003561	0.005901	0.008766	0.006011	0.028356	0.031874	0.086647	0.087037	0.169413	0.17024	0.288526	0.28608		168.6	0.019163	0.02484	0.011406	0.012433	0.060761	0.062965	0.18282	0.183075	0.337536	0.33977	0.467553	0.46851		168.6	0.022378	0.025555	0.037078	0.037249	0.071115	0.075993	0.20118
168.8	0.101284	0.102202	0.099555	0.099699	0.180937	0.179834	0.475354	0.473155	0.806171	0.807525	1.01283	1.01853		168.8	0.003545	0.005901	0.008848	0.006012	0.028198	0.0319	0.086849	0.087108	0.169275	0.170384	0.288231	0.286256		168.8	0.019098	0.024858	0.012217	0.012435	0.060872	0.063024	0.183035	0.183222	0.337681	0.339983	0.467614	0.46865		168.8	0.02279	0.02558	0.037206	0.03728	0.071328	0.076061	0.201122
169	0.101275	0.102304	0.099627	0.0998	0.180652	0.179978	0.475216	0.473529	0.806678	0.807851	1.01247	1.01869		169	0.003724	0.005901	0.008492	0.006012	0.028102	0.031927	0.086993	0.08718	0.169534	0.170528	0.288566	0.286432		169	0.019367	0.024877	0.012733	0.012436	0.060665	0.063084	0.183672	0.183369	0.33815	0.340195	0.468386	0.46879		169	0.023599	0.025605	0.036981	0.03731	0.072852	0.076128	0.201408
169.2	0.101296	0.102406	0.099672	0.0999	0.181441	0.180122	0.474855	0.473902	0.806248	0.808177	1.01364	1.01886		169.2	0.004163	0.005901	0.008828	0.006013	0.028352	0.031953	0.086569	0.087251	0.169275	0.170673	0.28859	0.286608		169.2	0.019511	0.024896	0.012674	0.012438	0.060957	0.063143	0.184707	0.183516	0.338143	0.340407	0.468599	0.468929		169.2	0.023592	0.02563	0.036617	0.03734	0.072317	0.076195	0.201553
169.4	0.101076	0.102508	0.099419	0.1	0.181423	0.180266	0.475869	0.474274	0.806221	0.808502	1.01358	1.01902		169.4	0.004824	0.005901	0.008636	0.006013	0.028314	0.03198	0.086678	0.087322	0.169295	0.170817	0.288095	0.286784		169.4	0.019251	0.024915	0.0127	0.01244	0.061528	0.063202	0.185536	0.183662	0.338161	0.340618	0.469394	0.469068		169.4	0.023715	0.025654	0.03641	0.037371	0.071906	0.076262	0.202178
169.6	0.10093	0.10261	0.100465	0.100101	0.181623	0.180409	0.476302	0.474647	0.806656	0.808827	1.01355	1.01919		169.6	0.004409	0.005901	0.008829	0.006013	0.028076	0.032006	0.086516	0.087393	0.170078	0.170961	0.287517	0.286959		169.6	0.020057	0.024934	0.012539	0.012441	0.061427	0.063262	0.185699	0.183809	0.338312	0.340829	0.469546	0.469207		169.6	0.023402	0.025679	0.03629	0.037401	0.071972	0.076329	0.202231
169.8	0.100837	0.102712	0.10065	0.100201	0.181799	0.180552	0.476111	0.475019	0.806417	0.80915	1.01362	1.01935		169.8	0.004671	0.005901	0.008768	0.006014	0.0282	0.032033	0.087789	0.087465	0.170411	0.171105	0.287261	0.287134		169.8	0.019996	0.024953	0.012536	0.012443	0.061608	0.063321	0.186201	0.183956	0.338397	0.34104	0.469348	0.469345		169.8	0.024009	0.025704	0.035919	0.037431	0.072136	0.076396	0.202549
170	0.099763	0.102814	0.09986	0.100301	0.180905	0.180696	0.477003	0.47539	0.806603	0.809473	1.01391	1.01951		170	0.005512	0.005901	0.00848	0.006014	0.027396	0.032059	0.087169	0.087536	0.170812	0.171248	0.287287	0.287309		170	0.019203	0.024971	0.012689	0.012445	0.061831	0.06338	0.186758	0.184102	0.338783	0.341251	0.469487	0.469483		170	0.024063	0.025729	0.035413	0.037461	0.071597	0.076463	0.202089
170.2	0.101111	0.102915	0.099835	0.100401	0.180899	0.180839	0.476716	0.475762	0.806432	0.809795	1.01371	1.01967		170.2	0.00558	0.005901	0.008294	0.006015	0.028116	0.032086	0.087557	0.087607	0.171211	0.171392	0.28697	0.287484		170.2	0.019082	0.02499	0.012883	0.012446	0.061886	0.06344	0.186788	0.184248	0.338188	0.341461	0.470125	0.46962		170.2	0.023475	0.025754	0.035153	0.037492	0.072027	0.076529	0.20269
170.4	0.101153	0.103017	0.099813	0.100501	0.181119	0.180982	0.477479	0.476133	0.806681	0.810117	1.01439	1.01984		170.4	0.006584	0.005901	0.008438	0.006015	0.027862	0.032112	0.087643	0.087678	0.171477	0.171536	0.286753	0.287658		170.4	0.018377	0.025009	0.012447	0.012448	0.06214	0.063499	0.187042	0.184394	0.338801	0.341671	0.469694	0.469757		170.4	0.022584	0.025778	0.035407	0.037522	0.071641	0.076596	0.203172
170.6	0.100162	0.103119	0.099045	0.100601	0.180775	0.181125	0.477934	0.476503	0.807542	0.810438	1.01413	1.01999		170.6	0.00636	0.005901	0.008043	0.006015	0.027986	0.032138	0.087167	0.087749	0.171586	0.171679	0.286807	0.287833		170.6	0.017855	0.025028	0.012442	0.012449	0.06256	0.063558	0.186984	0.18454	0.339055	0.341881	0.469445	0.469894		170.6	0.022609	0.025803	0.035012	0.037552	0.072464	0.076663	0.204042
170.8	0.101628	0.103221	0.099975	0.100701	0.180802	0.181267	0.478669	0.476874	0.807588	0.810758	1.01495	1.02015		170.8	0.005659	0.005901	0.00843	0.006016	0.028284	0.032165	0.087217	0.087819	0.172564	0.171823	0.287059	0.288006		170.8	0.01812	0.025046	0.012302	0.012451	0.063116	0.063617	0.18687	0.184686	0.339781	0.342091	0.468832	0.47003		170.8	0.021982	0.025828	0.034857	0.037582	0.072922	0.07673	0.204447
171	0.101559	0.103322	0.100249	0.100801	0.181194	0.18141	0.479102	0.477243	0.808207	0.811077	1.01578	1.02031		171	0.006199	0.005901	0.008053	0.006016	0.028242	0.032191	0.087067	0.08789	0.172403	0.171966	0.287376	0.28818		171	0.017565	0.025065	0.011981	0.012452	0.062337	0.063676	0.186884	0.184832	0.339514	0.3423	0.468186	0.470166		171	0.021698	0.025853	0.035538	0.037612	0.073377	0.076796	0.204851
171.2	0.101589	0.103424	0.100833	0.100901	0.180288	0.181552	0.47993	0.477613	0.809213	0.811396	1.01625	1.02047		171.2	0.006557	0.005901	0.007399	0.006016	0.027818	0.032217	0.086986	0.087961	0.173191	0.172109	0.288278	0.288354		171.2	0.017093	0.025084	0.011611	0.012454	0.062552	0.063735	0.186982	0.184977	0.34024	0.342509	0.468128	0.470302		171.2	0.021129	0.025877	0.036126	0.037642	0.073362	0.076863	0.204675
171.4	0.102341	0.103526	0.101615	0.101001	0.181517	0.181695	0.479675	0.477982	0.809952	0.811714	1.01621	1.02063		171.4	0.006179	0.005901	0.007178	0.006017	0.028181	0.032244	0.087451	0.088032	0.172801	0.172252	0.288722	0.288527		171.4	0.017154	0.025102	0.01097	0.012456	0.06231	0.063794	0.186884	0.185123	0.340513	0.342717	0.4676	0.470437		171.4	0.021079	0.025902	0.035987	0.037672	0.073798	0.07693	0.205351
171.6	0.103377	0.103627	0.101124	0.101101	0.181536	0.181837	0.479756	0.478351	0.810391	0.812031	1.01698	1.02079		171.6	0.0073	0.005901	0.00693	0.006017	0.027897	0.03227	0.087083	0.088102	0.172694	0.172395	0.289156	0.2887		171.6	0.017103	0.025121	0.010227	0.012457	0.062796	0.063853	0.186901	0.185268	0.341046	0.342926	0.468015	0.470571		171.6	0.021108	0.025927	0.035787	0.037702	0.073862	0.076996	0.205223
171.8	0.103751	0.103729	0.100996	0.101201	0.182112	0.181979	0.479998	0.47872	0.811834	0.812347	1.01695	1.02094		171.8	0.00681	0.005901	0.006369	0.006017	0.028577	0.032296	0.087399	0.088173	0.172233	0.172538	0.289619	0.288872		171.8	0.016376	0.02514	0.01097	0.012459	0.062745	0.063912	0.186052	0.185413	0.341472	0.343134	0.467869	0.470706		171.8	0.021581	0.025951	0.036302	0.037732	0.074907	0.077063	0.205298
172	0.10473	0.10383	0.101645	0.101301	0.18304	0.182121	0.480077	0.479088	0.812486	0.812663	1.01743	1.0211		172	0.007077	0.005901	0.006654	0.006018	0.028248	0.032322	0.087592	0.088243	0.17186	0.17268	0.290224	0.289045		172	0.016	0.025158	0.011254	0.01246	0.06238	0.063971	0.185347	0.185558	0.341627	0.343342	0.468596	0.47084		172	0.021887	0.025976	0.036833	0.037762	0.075347	0.077129	0.205443
172.2	0.104618	0.103932	0.100981	0.1014	0.183208	0.182263	0.480713	0.479456	0.812561	0.812979	1.01758	1.02126		172.2	0.008069	0.005901	0.007019	0.006018	0.027882	0.032348	0.087866	0.088314	0.171764	0.172823	0.290139	0.289217		172.2	0.015781	0.025177	0.011893	0.012462	0.0622	0.06403	0.185269	0.185703	0.341865	0.343549	0.468661	0.470974		172.2	0.022795	0.026001	0.037167	0.037792	0.076183	0.077196	0.205769
172.4	0.105451	0.104033	0.100787	0.1015	0.183471	0.182405	0.48158	0.479824	0.812802	0.813293	1.01786	1.02141		172.4	0.007845	0.005901	0.00672	0.006018	0.02794	0.032375	0.087674	0.088384	0.172063	0.172965	0.290522	0.289389		172.4	0.01582	0.025195	0.012075	0.012463	0.062467	0.064089	0.185937	0.185848	0.341872	0.343756	0.469365	0.471107		172.4	0.022355	0.026025	0.037179	0.037822	0.076788	0.077262	0.205761
172.6	0.106723	0.104134	0.101011	0.1016	0.184426	0.182546	0.481028	0.480191	0.81235	0.813607	1.01796	1.02157		172.6	0.007759	0.005901	0.006688	0.006019	0.027514	0.032401	0.088321	0.088454	0.171728	0.173108	0.290263	0.289561		172.6	0.01632	0.025214	0.012381	0.012465	0.062529	0.064148	0.186245	0.185993	0.342509	0.343963	0.470235	0.47124		172.6	0.023253	0.02605	0.037475	0.037852	0.07719	0.077328	0.205853
172.8	0.107479	0.104236	0.100097	0.101699	0.184156	0.182688	0.482033	0.480558	0.812268	0.81392	1.01813	1.02172		172.8	0.008276	0.005901	0.006627	0.006019	0.026904	0.032427	0.088218	0.088525	0.171206	0.17325	0.28988	0.289732		172.8	0.015995	0.025232	0.01261	0.012466	0.062277	0.064207	0.18658	0.186137	0.342005	0.34417	0.469696	0.471372		172.8	0.0238	0.026075	0.038072	0.037882	0.077214	0.077395	0.205484
173	0.106424	0.104337	0.100038	0.101799	0.184833	0.182829	0.482327	0.480925	0.812579	0.814232	1.01787	1.02187		173	0.008694	0.005901	0.005849	0.00602	0.02675	0.032453	0.088553	0.088595	0.170634	0.173392	0.289803	0.289904		173	0.016374	0.025251	0.013027	0.012468	0.061953	0.064266	0.186765	0.186282	0.342211	0.344376	0.470691	0.471505		173	0.023976	0.026099	0.037667	0.037912	0.077832	0.077461	0.205173
173.2	0.106448	0.104438	0.10048	0.101898	0.186073	0.18297	0.482935	0.481291	0.811478	0.814544	1.01851	1.02203		173.2	0.009434	0.005901	0.005648	0.00602	0.026797	0.032479	0.088772	0.088665	0.170314	0.173534	0.289716	0.290075		173.2	0.016196	0.025269	0.012622	0.012469	0.062575	0.064324	0.186785	0.186426	0.34218	0.344582	0.471314	0.471636		173.2	0.023955	0.026124	0.037857	0.037941	0.076441	0.077527	0.204604
173.4	0.106009	0.104539	0.100509	0.101998	0.18556	0.183112	0.48386	0.481657	0.812327	0.814855	1.01798	1.02218		173.4	0.009236	0.005901	0.005276	0.00602	0.026235	0.032505	0.090004	0.088735	0.169872	0.173676	0.288571	0.290245		173.4	0.016734	0.025288	0.012726	0.012471	0.062372	0.064383	0.187388	0.18657	0.342292	0.344788	0.47154	0.471768		173.4	0.024468	0.026148	0.037676	0.037971	0.076401	0.077593	0.204559
173.6	0.10612	0.104641	0.1003	0.102097	0.185698	0.183252	0.484465	0.482023	0.812584	0.815165	1.01806	1.02233		173.6	0.009132	0.005901	0.005098	0.006021	0.026001	0.032531	0.090483	0.088805	0.170026	0.173818	0.288791	0.290416		173.6	0.016632	0.025306	0.013297	0.012472	0.062323	0.064442	0.187746	0.186714	0.342945	0.344993	0.471488	0.471899		173.6	0.023699	0.026173	0.038307	0.038001	0.076591	0.077659	0.203703
173.8	0.105189	0.104742	0.100346	0.102197	0.18572	0.183393	0.484225	0.482388	0.812702	0.815475	1.0184	1.02248		173.8	0.009528	0.005901	0.005369	0.006021	0.025857	0.032557	0.09084	0.088875	0.1694	0.17396	0.289118	0.290586		173.8	0.016157	0.025325	0.013473	0.012474	0.062272	0.064501	0.188036	0.186858	0.342636	0.345198	0.47187	0.47203		173.8	0.024101	0.026197	0.038048	0.038031	0.076667	0.077725	0.203456
174	0.104562	0.104843	0.099516	0.102296	0.184978	0.183534	0.485072	0.482753	0.812792	0.815784	1.01853	1.02263		174	0.008975	0.005901	0.004666	0.006021	0.025488	0.032583	0.090633	0.088945	0.170091	0.174101	0.288869	0.290756		174	0.015726	0.025343	0.013389	0.012475	0.062756	0.064559	0.18821	0.187002	0.342913	0.345403	0.471678	0.47216		174	0.024161	0.026222	0.038372	0.03806	0.076542	0.077791	0.203355
174.2	0.105128	0.104944	0.099681	0.102396	0.185036	0.183675	0.484465	0.483118	0.813386	0.816092	1.01875	1.02278		174.2	0.008205	0.005901	0.004148	0.006022	0.026144	0.032609	0.090511	0.089015	0.170592	0.174243	0.289114	0.290926		174.2	0.016104	0.025361	0.013291	0.012477	0.06337	0.064618	0.188489	0.187146	0.342613	0.345608	0.472259	0.47229		174.2	0.023516	0.026247	0.038426	0.03809	0.076746	0.077857	0.203861
174.4	0.104406	0.105045	0.100122	0.102495	0.185073	0.183815	0.485183	0.483482	0.813887	0.8164	1.0195	1.02293		174.4	0.009055	0.005901	0.003877	0.006022	0.025984	0.032635	0.089679	0.089085	0.171025	0.174384	0.288818	0.291095		174.4	0.016302	0.02538	0.012859	0.012478	0.064076	0.064677	0.18859	0.187289	0.342646	0.345812	0.471612	0.47242		174.4	0.023455	0.026271	0.03878	0.03812	0.075796	0.077923	0.204192
174.6	0.103249	0.105146	0.100326	0.102594	0.184365	0.183956	0.485459	0.483846	0.814644	0.816707	1.01902	1.02308		174.6	0.008246	0.005901	0.003374	0.006022	0.026283	0.032661	0.088541	0.089154	0.171865	0.174526	0.289011	0.291265		174.6	0.01711	0.025398	0.012764	0.01248	0.064389	0.064735	0.188322	0.187433	0.342619	0.346016	0.47114	0.472549		174.6	0.023015	0.026296	0.038631	0.038149	0.076053	0.077989	0.204155
174.8	0.104328	0.105247	0.101617	0.102694	0.184539	0.184096	0.486544	0.48421	0.814806	0.817013	1.01967	1.02323		174.8	0.007799	0.005901	0.003562	0.006023	0.026542	0.032687	0.088699	0.089224	0.172749	0.174667	0.290149	0.291434		174.8	0.017836	0.025416	0.012288	0.012481	0.065289	0.064794	0.188127	0.187576	0.343164	0.34622	0.471489	0.472678		174.8	0.022146	0.02632	0.039305	0.038179	0.075985	0.078055	0.204426
175	0.103033	0.105348	0.102351	0.102793	0.18495	0.184236	0.486723	0.484573	0.815236	0.817318	1.02066	1.02338		175	0.008077	0.005901	0.003182	0.006023	0.026066	0.032713	0.088298	0.089294	0.173391	0.174808	0.291388	0.291603		175	0.018396	0.025435	0.012045	0.012482	0.064953	0.064852	0.18807	0.187719	0.342892	0.346424	0.471482	0.472807		175	0.022261	0.026345	0.039413	0.038209	0.075882	0.078121	0.205243
175.2	0.102891	0.105448	0.103065	0.102892	0.184976	0.184376	0.487443	0.484936	0.816495	0.817623	1.0207	1.02352		175.2	0.008205	0.005901	0.002786	0.006023	0.025706	0.032739	0.088234	0.089363	0.174459	0.174949	0.292682	0.291771		175.2	0.018942	0.025453	0.012302	0.012484	0.06574	0.064911	0.18807	0.187862	0.343104	0.346627	0.471646	0.472935		175.2	0.021951	0.026369	0.039387	0.038238	0.076384	0.078186	0.205484
175.4	0.103611	0.105549	0.104091	0.102991	0.18592	0.184516	0.486514	0.485299	0.817067	0.817928	1.02101	1.02367		175.4	0.008391	0.005901	0.003069	0.006024	0.02679	0.032765	0.088434	0.089433	0.174592	0.17509	0.293596	0.29194		175.4	0.019675	0.025471	0.012136	0.012485	0.065847	0.064969	0.187758	0.188005	0.34336	0.34683	0.471888	0.473063		175.4	0.021654	0.026394	0.039083	0.038268	0.076879	0.078252	0.206264
175.6	0.104125	0.10565	0.104372	0.10309	0.185638	0.184656	0.486847	0.485661	0.817824	0.818231	1.02173	1.02382		175.6	0.009834	0.005901	0.003689	0.006024	0.026833	0.032791	0.088178	0.089502	0.174761	0.175231	0.294061	0.292108		175.6	0.020055	0.02549	0.011685	0.012487	0.066633	0.065027	0.187754	0.188148	0.343085	0.347032	0.472351	0.473191		175.6	0.021582	0.026418	0.039419	0.038297	0.077138	0.078318	0.206207
175.8	0.103745	0.105751	0.105077	0.103189	0.185715	0.184795	0.486677	0.486023	0.81875	0.818534	1.02154	1.02396		175.8	0.009174	0.005901	0.004148	0.006024	0.027906	0.032816	0.08839	0.089572	0.175282	0.175371	0.294596	0.292276		175.8	0.020097	0.025508	0.012132	0.012488	0.066519	0.065086	0.187055	0.188291	0.343564	0.347235	0.47213	0.473318		175.8	0.021766	0.026443	0.039547	0.038327	0.077041	0.078383	0.206615
176	0.104792	0.105851	0.105988	0.103288	0.186771	0.184935	0.486976	0.486385	0.819109	0.818836	1.022	1.02411		176	0.010029	0.005901	0.004838	0.006025	0.027931	0.032842	0.088311	0.089641	0.175847	0.175512	0.294994	0.292443		176	0.02009	0.025526	0.012423	0.01249	0.066606	0.065144	0.187261	0.188433	0.343474	0.347437	0.473153	0.473445		176	0.021871	0.026467	0.039346	0.038356	0.076905	0.078449	0.207399
176.2	0.104925	0.105952	0.10563	0.103387	0.186579	0.185074	0.487291	0.486746	0.819092	0.819138	1.02209	1.02425		176.2	0.010552	0.005901	0.005235	0.006025	0.028098	0.032868	0.088142	0.08971	0.175332	0.175652	0.295134	0.292611		176.2	0.020479	0.025544	0.012025	0.012491	0.066616	0.065203	0.188183	0.188576	0.343558	0.347639	0.473449	0.473571		176.2	0.022585	0.026491	0.039813	0.038386	0.077047	0.078514	0.207595
176.4	0.105096	0.106053	0.10542	0.103486	0.186978	0.185213	0.487532	0.487107	0.819472	0.819439	1.02264	1.02439		176.4	0.009905	0.005901	0.00523	0.006025	0.028399	0.032894	0.088153	0.089779	0.176212	0.175793	0.295382	0.292778		176.4	0.021174	0.025563	0.012103	0.012492	0.066594	0.065261	0.188708	0.188718	0.344035	0.34784	0.474235	0.473697		176.4	0.022141	0.026516	0.039781	0.038415	0.077308	0.07858	0.207936
176.6	0.105403	0.106153	0.106115	0.103585	0.18778	0.185353	0.487216	0.487468	0.819028	0.819739	1.02327	1.02454		176.6	0.009248	0.005901	0.006105	0.006026	0.028899	0.032919	0.089034	0.089849	0.176018	0.175933	0.29524	0.292945		176.6	0.021586	0.025581	0.012125	0.012494	0.066688	0.065319	0.188895	0.18886	0.344785	0.348041	0.474951	0.473823		176.6	0.022616	0.02654	0.040515	0.038444	0.077065	0.078645	0.207984
176.8	0.104825	0.106254	0.106032	0.103684	0.187624	0.185492	0.488562	0.487828	0.818947	0.820038	1.02401	1.02468		176.8	0.009591	0.005901	0.006274	0.006026	0.029206	0.032945	0.090138	0.089918	0.176089	0.176073	0.295502	0.293112		176.8	0.021759	0.025599	0.012292	0.012495	0.066325	0.065377	0.189216	0.189002	0.344734	0.348242	0.474596	0.473949		176.8	0.022768	0.026565	0.041106	0.038474	0.077274	0.078711	0.208048
177	0.104369	0.106354	0.10649	0.103783	0.187807	0.185631	0.488739	0.488188	0.819323	0.820337	1.02409	1.02482		177	0.008912	0.005901	0.006606	0.006026	0.029874	0.032971	0.090796	0.089987	0.176105	0.176213	0.295736	0.293278		177	0.021536	0.025617	0.012624	0.012496	0.066231	0.065436	0.189128	0.189144	0.345414	0.348443	0.475569	0.474074		177	0.022824	0.026589	0.040938	0.038503	0.077671	0.078776	0.208128
177.2	0.105015	0.106455	0.106581	0.103882	0.188029	0.185769	0.489322	0.488548	0.818938	0.820635	1.02503	1.02496		177.2	0.009464	0.005901	0.007097	0.006026	0.03009	0.032997	0.09151	0.090056	0.176114	0.176353	0.29583	0.293444		177.2	0.021074	0.025635	0.012255	0.012498	0.066372	0.065494	0.189536	0.189286	0.345926	0.348643	0.476292	0.474198		177.2	0.022784	0.026613	0.040775	0.038532	0.077506	0.078841	0.208628
177.4	0.105283	0.106555	0.105767	0.103981	0.18741	0.185908	0.489966	0.488908	0.820023	0.820933	1.0253	1.0251		177.4	0.008582	0.005901	0.00766	0.006027	0.030099	0.033022	0.091955	0.090125	0.176284	0.176493	0.295382	0.29361		177.4	0.020974	0.025653	0.012483	0.012499	0.065821	0.065552	0.190569	0.189428	0.346068	0.348844	0.476322	0.474323		177.4	0.023113	0.026638	0.040992	0.038562	0.078055	0.078907	0.208975
177.6	0.105235	0.106655	0.105587	0.104079	0.18778	0.186046	0.490144	0.489267	0.819815	0.82123	1.02569	1.02525		177.6	0.008854	0.005901	0.008241	0.006027	0.030097	0.033048	0.091534	0.090194	0.176414	0.176632	0.295918	0.293776		177.6	0.020224	0.025671	0.012431	0.012501	0.066203	0.06561	0.190903	0.189569	0.346218	0.349043	0.476587	0.474447		177.6	0.02247	0.026662	0.041544	0.038591	0.078375	0.078972	0.208757
177.8	0.105691	0.106756	0.105924	0.104178	0.187672	0.186185	0.489561	0.489626	0.820289	0.821526	1.02665	1.02539		177.8	0.008619	0.005901	0.00794	0.006027	0.030205	0.033073	0.091431	0.090262	0.176724	0.176772	0.29595	0.293942		177.8	0.020124	0.025689	0.012321	0.012502	0.06609	0.065668	0.19122	0.189711	0.346105	0.349243	0.476904	0.474571		177.8	0.023268	0.026686	0.041207	0.03862	0.078235	0.079037	0.209044
178	0.10543	0.106856	0.104834	0.104277	0.187117	0.186323	0.490287	0.489984	0.82053	0.821822	1.02692	1.02553		178	0.00825	0.005901	0.007754	0.006028	0.029956	0.033099	0.091621	0.090331	0.177359	0.176912	0.296273	0.294107		178	0.020226	0.025707	0.012088	0.012503	0.066892	0.065726	0.192425	0.189852	0.346403	0.349442	0.476519	0.474694		178	0.022634	0.026711	0.041578	0.038649	0.078756	0.079102	0.209586
178.2	0.106547	0.106956	0.105059	0.104375	0.186489	0.186461	0.489557	0.490342	0.820845	0.822117	1.02743	1.02566		178.2	0.007786	0.005901	0.007446	0.006028	0.030376	0.033125	0.091682	0.0904	0.177863	0.177051	0.296993	0.294272		178.2	0.019877	0.025725	0.011682	0.012505	0.067293	0.065784	0.192634	0.189993	0.345934	0.349641	0.477272	0.474817		178.2	0.022393	0.026735	0.041659	0.038679	0.079024	0.079167	0.209854
178.4	0.106695	0.107056	0.10537	0.104474	0.186531	0.186599	0.490125	0.4907	0.820457	0.822411	1.02841	1.0258		178.4	0.008178	0.005901	0.007397	0.006028	0.029986	0.03315	0.091656	0.090469	0.177593	0.17719	0.297095	0.294437		178.4	0.019381	0.025744	0.011364	0.012506	0.067675	0.065842	0.192588	0.190134	0.345637	0.34984	0.476962	0.47494		178.4	0.02219	0.026759	0.041726	0.038708	0.078801	0.079232	0.210108
178.6	0.106913	0.107157	0.10441	0.104572	0.186402	0.186737	0.490707	0.491057	0.821185	0.822705	1.02811	1.02594		178.6	0.006664	0.005901	0.007764	0.006029	0.029269	0.033176	0.091348	0.090537	0.178383	0.177329	0.29772	0.294601		178.6	0.019346	0.025761	0.011629	0.012507	0.068048	0.0659	0.192299	0.190275	0.346145	0.350039	0.476897	0.475062		178.6	0.022349	0.026784	0.041547	0.038737	0.079053	0.079297	0.209707
178.8	0.107669	0.107257	0.104547	0.104671	0.18679	0.186875	0.491483	0.491414	0.82103	0.822998	1.02911	1.02608		178.8	0.006739	0.005901	0.007925	0.006029	0.02907	0.033201	0.092035	0.090606	0.17878	0.177469	0.29873	0.294766		178.8	0.019142	0.025779	0.011984	0.012509	0.068312	0.065958	0.192199	0.190416	0.346853	0.350237	0.477481	0.475184		178.8	0.022422	0.026808	0.041104	0.038766	0.079395	0.079362	0.210282
179	0.107401	0.107357	0.104924	0.104769	0.186989	0.187013	0.490752	0.491771	0.8218	0.82329	1.02968	1.02622		179	0.006543	0.005901	0.008096	0.006029	0.028076	0.033227	0.091727	0.090674	0.178737	0.177608	0.299094	0.29493		179	0.019446	0.025797	0.01259	0.01251	0.068168	0.066016	0.192383	0.190557	0.347205	0.350435	0.477207	0.475306		179	0.023338	0.026832	0.040689	0.038795	0.079025	0.079427	0.210107
179.2	0.108197	0.107457	0.104635	0.104868	0.186872	0.18715	0.491378	0.492128	0.822937	0.823582	1.02985	1.02635		179.2	0.006966	0.005901	0.007834	0.006029	0.027885	0.033252	0.092063	0.090743	0.178812	0.177746	0.299373	0.295094		179.2	0.019252	0.025815	0.012955	0.012511	0.068481	0.066074	0.192289	0.190697	0.346879	0.350632	0.477764	0.475427		179.2	0.022942	0.026857	0.039886	0.038824	0.079407	0.079492	0.209858
179.4	0.109154	0.107557	0.10535	0.104966	0.187484	0.187288	0.491254	0.492484	0.822899	0.823873	1.03024	1.02649		179.4	0.006273	0.005901	0.007699	0.00603	0.028626	0.033278	0.091964	0.090811	0.178682	0.177885	0.299282	0.295258		179.4	0.019664	0.025833	0.012753	0.012513	0.068786	0.066132	0.192193	0.190838	0.347555	0.35083	0.478236	0.475548		179.4	0.022835	0.026881	0.039851	0.038853	0.079049	0.079557	0.209798
179.6	0.108553	0.107657	0.104922	0.105065	0.187913	0.187425	0.492278	0.49284	0.82389	0.824163	1.0305	1.02662		179.6	0.007317	0.005901	0.00749	0.00603	0.028343	0.033303	0.091675	0.090879	0.178285	0.178024	0.299417	0.295421		179.6	0.01999	0.025851	0.012604	0.012514	0.068712	0.066189	0.192214	0.190978	0.346895	0.351027	0.478368	0.475669		179.6	0.023111	0.026905	0.039809	0.038882	0.079208	0.079622	0.209465
179.8	0.108287	0.107757	0.105481	0.105163	0.187704	0.187562	0.492013	0.493195	0.824671	0.824453	1.03034	1.02676		179.8	0.006914	0.005901	0.00752	0.00603	0.028907	0.033328	0.090674	0.090948	0.17875	0.178162	0.299313	0.295584		179.8	0.019725	0.025869	0.012738	0.012515	0.068361	0.066247	0.192139	0.191118	0.347753	0.351224	0.478533	0.47579		179.8	0.023408	0.026929	0.039685	0.038911	0.078852	0.079687	0.209472
180	0.109094	0.107857	0.106359	0.105261	0.189011	0.1877	0.49251	0.493551	0.824928	0.824742	1.03127	1.02689		180	0.007944	0.005901	0.007668	0.006031	0.028643	0.033354	0.09059	0.091016	0.178553	0.178301	0.299472	0.295747		180	0.019544	0.025887	0.012537	0.012517	0.068154	0.066305	0.192733	0.191258	0.347841	0.35142	0.479248	0.47591		180	0.023681	0.026953	0.038923	0.03894	0.078391	0.079751	0.209924
180.2	0.108154	0.107957	0.106009	0.10536	0.18855	0.187837	0.492718	0.493905	0.825424	0.825031	1.03088	1.02703		180.2	0.007297	0.005901	0.007343	0.006031	0.028354	0.033379	0.090074	0.091084	0.178312	0.178439	0.299283	0.29591		180.2	0.019806	0.025905	0.012556	0.012518	0.067803	0.066363	0.193477	0.191398	0.348457	0.351616	0.478714	0.476029		180.2	0.024195	0.026978	0.039843	0.038969	0.077994	0.079816	0.20999
180.4	0.106773	0.108056	0.106034	0.105458	0.188749	0.187973	0.493321	0.49426	0.82592	0.825318	1.0312	1.02716		180.4	0.006738	0.005901	0.007555	0.006031	0.028259	0.033405	0.090122	0.091152	0.179339	0.178577	0.299626	0.296072		180.4	0.01986	0.025923	0.012506	0.012519	0.067642	0.06642	0.193249	0.191538	0.348676	0.351812	0.478188	0.476149		180.4	0.023544	0.027002	0.039735	0.038998	0.078263	0.079881	0.210247
180.6	0.10615	0.108156	0.106674	0.105556	0.189456	0.18811	0.493038	0.494614	0.82613	0.825606	1.03161	1.02729		180.6	0.006432	0.005901	0.007819	0.006032	0.028861	0.03343	0.090637	0.09122	0.179226	0.178716	0.299896	0.296235		180.6	0.01934	0.025941	0.012894	0.01252	0.068358	0.066478	0.193644	0.191678	0.349481	0.352008	0.478803	0.476268		180.6	0.024143	0.027026	0.040019	0.039027	0.077952	0.079945	0.210332
180.8	0.10543	0.108256	0.106631	0.105654	0.188708	0.188247	0.49391	0.494968	0.826697	0.825892	1.0314	1.02742		180.8	0.007026	0.005901	0.007743	0.006032	0.028735	0.033455	0.09069	0.091288	0.179492	0.178854	0.300399	0.296397		180.8	0.019258	0.025958	0.012661	0.012522	0.067613	0.066536	0.193505	0.191818	0.349548	0.352204	0.478634	0.476386		180.8	0.024056	0.02705	0.040148	0.039056	0.078847	0.08001	0.210702
181	0.105271	0.108356	0.106358	0.105752	0.188587	0.188383	0.49418	0.495322	0.827301	0.826178	1.03117	1.02756		181	0.006155	0.005901	0.007471	0.006032	0.029271	0.033481	0.090475	0.091356	0.180329	0.178992	0.300325	0.296559		181	0.018563	0.025976	0.012469	0.012523	0.067198	0.066593	0.193788	0.191957	0.349859	0.352399	0.479317	0.476505		181	0.023594	0.027074	0.040086	0.039085	0.079333	0.080074	0.211164
181.2	0.10487	0.108455	0.106643	0.10585	0.189367	0.18852	0.495133	0.495675	0.827382	0.826463	1.03186	1.02769		181.2	0.0076	0.005901	0.007814	0.006032	0.029593	0.033506	0.09078	0.091424	0.180183	0.179129	0.300585	0.29672		181.2	0.018506	0.025994	0.012502	0.012524	0.067421	0.066651	0.19372	0.192097	0.350399	0.352594	0.479599	0.476623		181.2	0.02338	0.027099	0.040012	0.039114	0.078876	0.080139	0.21177
181.4	0.104719	0.108555	0.106345	0.105948	0.189285	0.188656	0.495989	0.496028	0.828206	0.826748	1.03106	1.02782		181.4	0.006841	0.005901	0.00732	0.006033	0.029499	0.033531	0.090398	0.091492	0.180958	0.179267	0.300765	0.296882		181.4	0.018191	0.026012	0.012484	0.012525	0.067812	0.066708	0.194054	0.192236	0.350516	0.352788	0.479801	0.476741		181.4	0.023885	0.027123	0.040652	0.039142	0.079396	0.080203	0.212231
181.6	0.10508	0.108654	0.106912	0.106046	0.189708	0.188792	0.496462	0.496381	0.828447	0.827032	1.0316	1.02795		181.6	0.00732	0.005901	0.0075	0.006033	0.030187	0.033556	0.090904	0.091559	0.180918	0.179405	0.301694	0.297043		181.6	0.017841	0.026029	0.011871	0.012527	0.068778	0.066766	0.194197	0.192375	0.350804	0.352983	0.48015	0.476858		181.6	0.023083	0.027147	0.040623	0.039171	0.0799	0.080267	0.213099
181.8	0.105805	0.108754	0.10683	0.106144	0.190174	0.188928	0.496905	0.496733	0.829164	0.827316	1.0319	1.02808		181.8	0.007066	0.005901	0.007965	0.006033	0.030921	0.033582	0.091731	0.091627	0.180933	0.179542	0.302371	0.297204		181.8	0.018124	0.026047	0.012197	0.012528	0.069256	0.066823	0.194606	0.192514	0.350796	0.353177	0.479969	0.476975		181.8	0.023244	0.027171	0.040869	0.0392	0.080131	0.080332	0.21367
182	0.105613	0.108853	0.106283	0.106242	0.189661	0.189064	0.498425	0.497085	0.82951	0.827598	1.03171	1.02821		182	0.007141	0.005901	0.008361	0.006033	0.030829	0.033607	0.092275	0.091695	0.181122	0.17968	0.303084	0.297364		182	0.018347	0.026065	0.011778	0.012529	0.069638	0.066881	0.195	0.192653	0.35074	0.353371	0.479356	0.477092		182	0.022703	0.027195	0.041142	0.039229	0.080559	0.080396	0.214379
182.2	0.106595	0.108953	0.106753	0.10634	0.190345	0.1892	0.49796	0.497437	0.829297	0.827881	1.03219	1.02834		182.2	0.00614	0.005901	0.008345	0.006034	0.031653	0.033632	0.092703	0.091762	0.181036	0.179817	0.302813	0.297525		182.2	0.018473	0.026082	0.012016	0.01253	0.069358	0.066938	0.194363	0.192792	0.350889	0.353564	0.479776	0.477209		182.2	0.022942	0.027219	0.041357	0.039257	0.080832	0.08046	0.21488
182.4	0.106177	0.109052	0.10686	0.106438	0.191209	0.189335	0.499093	0.497788	0.8293	0.828162	1.03351	1.02846		182.4	0.00583	0.005901	0.009295	0.006034	0.031107	0.033657	0.093194	0.09183	0.180115	0.179954	0.302583	0.297685		182.4	0.018833	0.0261	0.012285	0.012532	0.069512	0.066996	0.194544	0.19293	0.351995	0.353758	0.479772	0.477325		182.4	0.022712	0.027243	0.041379	0.039286	0.080656	0.080524	0.214602
182.6	0.106247	0.109152	0.106088	0.106536	0.191381	0.189471	0.499838	0.498139	0.830255	0.828443	1.03285	1.02859		182.6	0.004878	0.005901	0.009482	0.006034	0.030618	0.033682	0.093341	0.091897	0.180604	0.180091	0.302754	0.297845		182.6	0.019361	0.026118	0.0127	0.012533	0.069296	0.067053	0.194478	0.193069	0.352103	0.353951	0.479247	0.477441		182.6	0.023044	0.027267	0.041193	0.039315	0.080653	0.080589	0.21402
182.8	0.107459	0.109251	0.106645	0.106634	0.191899	0.189606	0.500223	0.49849	0.830393	0.828723	1.03352	1.02872		182.8	0.005626	0.005901	0.009905	0.006035	0.031273	0.033707	0.094111	0.091965	0.180429	0.180228	0.303057	0.298005		182.8	0.019875	0.026135	0.012839	0.012534	0.069206	0.06711	0.194835	0.193207	0.352101	0.354144	0.480048	0.477556		182.8	0.022949	0.027291	0.040362	0.039343	0.08025	0.080653	0.214033
183	0.107979	0.10935	0.106869	0.106731	0.192164	0.189742	0.500332	0.49884	0.831309	0.829003	1.03382	1.02885		183	0.005072	0.005901	0.01006	0.006035	0.030985	0.033732	0.094179	0.092032	0.179603	0.180365	0.302959	0.298165		183	0.020655	0.026153	0.012712	0.012535	0.068851	0.067168	0.195071	0.193345	0.352585	0.354336	0.480305	0.477671		183	0.02335	0.027315	0.040736	0.039372	0.079928	0.080717	0.213535
183.2	0.109174	0.10945	0.106858	0.106829	0.192499	0.189877	0.50146	0.49919	0.831435	0.829282	1.03424	1.02897		183.2	0.00491	0.005901	0.009683	0.006035	0.031143	0.033757	0.094428	0.092099	0.179435	0.180502	0.302759	0.298324		183.2	0.021559	0.026171	0.012581	0.012537	0.068387	0.067225	0.19561	0.193484	0.352018	0.354528	0.481958	0.477786		183.2	0.02262	0.027339	0.040033	0.039401	0.079835	0.080781	0.212634
183.4	0.10975	0.109549	0.107609	0.106927	0.193456	0.190012	0.501818	0.49954	0.831347	0.829561	1.03433	1.0291		183.4	0.003827	0.005901	0.009443	0.006035	0.031247	0.033783	0.094196	0.092167	0.17944	0.180639	0.302573	0.298483		183.4	0.021421	0.026188	0.012673	0.012538	0.068286	0.067282	0.196042	0.193622	0.352462	0.35472	0.481957	0.477901		183.4	0.0225	0.027364	0.040483	0.039429	0.079894	0.080845	0.212712
183.6	0.109667	0.109648	0.107101	0.107024	0.193949	0.190147	0.502791	0.49989	0.832055	0.829839	1.03441	1.02923		183.6	0.005333	0.005901	0.009721	0.006036	0.031025	0.033808	0.093749	0.092234	0.178657	0.180775	0.302718	0.298642		183.6	0.022179	0.026206	0.012753	0.012539	0.067796	0.067339	0.196447	0.19376	0.351882	0.354912	0.482162	0.478015		183.6	0.022792	0.027388	0.040334	0.039458	0.079887	0.080909	0.212919
183.8	0.110456	0.109747	0.107639	0.107122	0.193654	0.190282	0.502324	0.500239	0.832778	0.830116	1.03465	1.02935		183.8	0.005021	0.005901	0.009531	0.006036	0.031196	0.033833	0.092944	0.092301	0.179126	0.180912	0.302266	0.298801		183.8	0.021796	0.026223	0.012564	0.01254	0.06763	0.067396	0.19722	0.193897	0.352475	0.355103	0.482116	0.478129		183.8	0.022758	0.027412	0.0402	0.039486	0.079883	0.080973	0.212977
184	0.111289	0.109846	0.108183	0.107219	0.19458	0.190416	0.503154	0.500588	0.832851	0.830392	1.03507	1.02947		184	0.005595	0.005901	0.008867	0.006036	0.031005	0.033858	0.093715	0.092368	0.179036	0.181048	0.302554	0.298959		184	0.021686	0.026241	0.012854	0.012541	0.067372	0.067454	0.197475	0.194035	0.35265	0.355295	0.48241	0.478242		184	0.023027	0.027436	0.040293	0.039515	0.079301	0.081036	0.213411
184.2	0.110473	0.109945	0.107599	0.107317	0.194456	0.190551	0.50315	0.500936	0.832758	0.830668	1.03458	1.0296		184.2	0.005014	0.005901	0.008108	0.006036	0.030613	0.033883	0.092913	0.092435	0.178982	0.181184	0.302303	0.299117		184.2	0.021632	0.026258	0.013383	0.012543	0.067564	0.067511	0.197584	0.194173	0.352917	0.355486	0.482265	0.478356		184.2	0.023273	0.02746	0.040838	0.039543	0.079786	0.0811	0.213185
184.4	0.110796	0.110044	0.107482	0.107414	0.194307	0.190685	0.503482	0.501284	0.833299	0.830944	1.03471	1.02972		184.4	0.005239	0.005901	0.007696	0.006037	0.030762	0.033907	0.093079	0.092502	0.179836	0.181321	0.302732	0.299275		184.4	0.02126	0.026276	0.012776	0.012544	0.067187	0.067568	0.19697	0.19431	0.352586	0.355676	0.482426	0.478469		184.4	0.023096	0.027484	0.040757	0.039572	0.080037	0.081164	0.213171
184.6	0.110909	0.110143	0.108137	0.107512	0.194634	0.19082	0.503025	0.501632	0.833219	0.831219	1.03541	1.02985		184.6	0.005592	0.005901	0.007263	0.006037	0.030936	0.033932	0.092835	0.092569	0.180298	0.181457	0.30244	0.299433		184.6	0.020547	0.026293	0.013146	0.012545	0.067436	0.067625	0.196958	0.194447	0.353403	0.355867	0.483525	0.478581		184.6	0.023516	0.027507	0.040542	0.0396	0.079805	0.081228	0.21336
184.8	0.111209	0.110242	0.107565	0.107609	0.193604	0.190954	0.503886	0.50198	0.833469	0.831493	1.03571	1.02997		184.8	0.006391	0.005901	0.006638	0.006037	0.030966	0.033957	0.092223	0.092636	0.180842	0.181593	0.302572	0.299591		184.8	0.020091	0.026311	0.012799	0.012546	0.067375	0.067682	0.196608	0.194585	0.353417	0.356057	0.483865	0.478694		184.8	0.023226	0.027531	0.040942	0.039628	0.080463	0.081291	0.21371
185	0.111407	0.110341	0.107856	0.107707	0.193964	0.191088	0.504638	0.502327	0.834194	0.831766	1.03586	1.03009		185	0.006284	0.005901	0.006138	0.006037	0.031554	0.033982	0.09181	0.092703	0.182109	0.181729	0.302507	0.299748		185	0.019109	0.026328	0.012753	0.012547	0.06804	0.067739	0.196489	0.194722	0.353039	0.356247	0.484375	0.478806		185	0.02317	0.027555	0.040934	0.039657	0.081212	0.081355	0.214
185.2	0.111746	0.11044	0.108422	0.107804	0.194464	0.191222	0.505895	0.502674	0.83416	0.832039	1.03653	1.03021		185.2	0.007232	0.005901	0.006298	0.006038	0.031684	0.034007	0.091582	0.092769	0.182447	0.181864	0.302381	0.299905		185.2	0.01843	0.026346	0.013003	0.012549	0.068371	0.067796	0.19601	0.194859	0.353346	0.356436	0.484366	0.478918		185.2	0.023548	0.027579	0.041362	0.039685	0.080343	0.081419	0.214253
185.4	0.111267	0.110539	0.107856	0.107901	0.19391	0.191356	0.50622	0.503021	0.835177	0.832312	1.03609	1.03033		185.4	0.006795	0.005901	0.005769	0.006038	0.031426	0.034032	0.091115	0.092836	0.183444	0.182	0.302444	0.300062		185.4	0.018022	0.026363	0.012484	0.01255	0.068818	0.067853	0.196013	0.194995	0.352716	0.356626	0.485199	0.479029		185.4	0.024451	0.027603	0.042182	0.039713	0.080981	0.081482	0.215175
185.6	0.112058	0.110638	0.108277	0.107999	0.193586	0.19149	0.506791	0.503367	0.835629	0.832584	1.0373	1.03045		185.6	0.007213	0.005901	0.005725	0.006038	0.032358	0.034057	0.091855	0.092903	0.18398	0.182136	0.302394	0.300219		185.6	0.017211	0.02638	0.012277	0.012551	0.069075	0.06791	0.195566	0.195132	0.352655	0.356815	0.485269	0.47914		185.6	0.024398	0.027627	0.042331	0.039742	0.080236	0.081546	0.215342
185.8	0.111772	0.110737	0.10814	0.108096	0.194017	0.191623	0.506767	0.503713	0.836182	0.832855	1.03805	1.03058		185.8	0.007513	0.005901	0.006086	0.006038	0.032226	0.034082	0.092073	0.092969	0.184173	0.182271	0.30229	0.300375		185.8	0.017182	0.026398	0.012515	0.012552	0.068503	0.067967	0.195341	0.195269	0.352611	0.357004	0.485732	0.479251		185.8	0.025162	0.027651	0.043046	0.03977	0.079736	0.081609	0.216155
186	0.110586	0.110835	0.108419	0.108193	0.193344	0.191757	0.507897	0.504059	0.83679	0.833125	1.03859	1.0307		186	0.007374	0.005901	0.005554	0.006039	0.031983	0.034106	0.092309	0.093036	0.184687	0.182406	0.302519	0.300531		186	0.017611	0.026415	0.012713	0.012553	0.068066	0.068023	0.194689	0.195405	0.352631	0.357192	0.485576	0.479362		186	0.024935	0.027675	0.043485	0.039798	0.079322	0.081673	0.216456
186.2	0.110499	0.110934	0.108988	0.10829	0.194405	0.19189	0.507587	0.504404	0.837214	0.833395	1.03926	1.03082		186.2	0.006329	0.005901	0.005856	0.006039	0.032212	0.034131	0.09263	0.093102	0.184694	0.182542	0.301751	0.300687		186.2	0.017885	0.026432	0.012682	0.012554	0.06778	0.06808	0.194309	0.195542	0.353039	0.35738	0.485577	0.479472		186.2	0.025005	0.027699	0.043788	0.039826	0.080015	0.081736	0.216557
186.4	0.110841	0.111033	0.109489	0.108387	0.194286	0.192024	0.508279	0.504749	0.83792	0.833665	1.04014	1.03093		186.4	0.00622	0.005901	0.006263	0.006039	0.031807	0.034156	0.093087	0.093169	0.184954	0.182677	0.30202	0.300843		186.4	0.018548	0.02645	0.012833	0.012555	0.067882	0.068137	0.194884	0.195678	0.353157	0.357568	0.486032	0.479582		186.4	0.024878	0.027723	0.043727	0.039855	0.079613	0.081799	0.215682
186.6	0.110354	0.111131	0.108976	0.108484	0.194509	0.192157	0.508078	0.505094	0.838994	0.833933	1.03984	1.03105		186.6	0.005651	0.005901	0.00609	0.006039	0.031885	0.034181	0.093112	0.093235	0.185321	0.182812	0.302586	0.300999		186.6	0.018792	0.026467	0.012632	0.012557	0.067364	0.068194	0.19503	0.195814	0.35289	0.357756	0.485578	0.479691		186.6	0.024553	0.027747	0.043542	0.039883	0.079897	0.081863	0.215678
186.8	0.111582	0.11123	0.109835	0.108581	0.194843	0.19229	0.50807	0.505438	0.838762	0.834202	1.04116	1.03117		186.8	0.005899	0.005901	0.006878	0.00604	0.032526	0.034205	0.093633	0.093302	0.18515	0.182947	0.302933	0.301154		186.8	0.018963	0.026484	0.012712	0.012558	0.066921	0.068251	0.195566	0.19595	0.352869	0.357944	0.486251	0.479801		186.8	0.024405	0.02777	0.043341	0.039911	0.080191	0.081926	0.215148
187	0.111498	0.111328	0.110045	0.108678	0.194858	0.192423	0.507978	0.505783	0.839153	0.834469	1.04157	1.03129		187	0.005147	0.005901	0.006978	0.00604	0.032243	0.03423	0.093929	0.093368	0.184382	0.183082	0.303323	0.301309		187	0.019146	0.026502	0.012874	0.012559	0.066442	0.068307	0.196003	0.196086	0.353991	0.358131	0.486057	0.47991		187	0.024451	0.027794	0.043696	0.039939	0.0807	0.081989	0.214899
187.2	0.111428	0.111427	0.110196	0.108775	0.195453	0.192556	0.508361	0.506126	0.839117	0.834736	1.042	1.03141		187.2	0.005157	0.005901	0.006909	0.00604	0.031954	0.034255	0.094229	0.093434	0.184027	0.183216	0.303482	0.301464		187.2	0.01983	0.026519	0.013137	0.01256	0.066316	0.068364	0.196855	0.196222	0.354651	0.358318	0.486628	0.480018		187.2	0.023841	0.027818	0.042819	0.039967	0.080452	0.082052	0.2143
187.4	0.111855	0.111525	0.11017	0.108872	0.196018	0.192688	0.508379	0.50647	0.838812	0.835003	1.04221	1.03152		187.4	0.005287	0.005901	0.007162	0.00604	0.032353	0.034279	0.094178	0.0935	0.183791	0.183351	0.303222	0.301619		187.4	0.019697	0.026536	0.013256	0.012561	0.066634	0.068421	0.19728	0.196357	0.355327	0.358505	0.485609	0.480127		187.4	0.023415	0.027842	0.042802	0.039995	0.080749	0.082115	0.215467
187.6	0.111497	0.111624	0.110178	0.108969	0.19605	0.192821	0.508673	0.506813	0.838677	0.835269	1.04212	1.03164		187.6	0.006614	0.005901	0.006844	0.006041	0.031817	0.034304	0.093671	0.093566	0.182775	0.183486	0.303221	0.301773		187.6	0.020968	0.026553	0.01356	0.012562	0.066666	0.068477	0.197286	0.196493	0.355911	0.358691	0.486307	0.480235		187.6	0.023238	0.027866	0.042022	0.040023	0.081007	0.082178	0.215396
187.8	0.111728	0.111722	0.110124	0.109066	0.196085	0.192954	0.508142	0.507156	0.838891	0.835534	1.04242	1.03175		187.8	0.006027	0.005901	0.006083	0.006041	0.031575	0.034329	0.093974	0.093632	0.182838	0.18362	0.30314	0.301927		187.8	0.021225	0.026571	0.014035	0.012563	0.066642	0.068534	0.197432	0.196628	0.356426	0.358877	0.486287	0.480343		187.8	0.023071	0.027889	0.041449	0.040051	0.081258	0.082242	0.215541
188	0.111939	0.11182	0.11107	0.109163	0.197186	0.193086	0.508725	0.507499	0.838125	0.835798	1.04271	1.03187		188	0.007187	0.005901	0.006157	0.006041	0.031618	0.034353	0.094814	0.093698	0.182818	0.183754	0.303213	0.302081		188	0.020872	0.026588	0.014551	0.012564	0.066816	0.06859	0.197164	0.196764	0.357694	0.359063	0.486484	0.48045		188	0.022995	0.027913	0.041383	0.040079	0.081207	0.082305	0.215409
188.2	0.111844	0.111919	0.110189	0.10926	0.197305	0.193218	0.508885	0.507841	0.838188	0.836063	1.04214	1.03199		188.2	0.007785	0.005901	0.006351	0.006041	0.031069	0.034378	0.094223	0.093764	0.182524	0.183889	0.303277	0.302235		188.2	0.02108	0.026605	0.015337	0.012565	0.06698	0.068647	0.197467	0.196899	0.358286	0.359249	0.486896	0.480557		188.2	0.022979	0.027937	0.040524	0.040107	0.081448	0.082367	0.214944
188.4	0.112336	0.112017	0.110341	0.109357	0.197156	0.19335	0.509203	0.508183	0.839176	0.836326	1.04218	1.0321		188.4	0.008896	0.005901	0.006558	0.006042	0.031286	0.034402	0.094513	0.09383	0.183442	0.184023	0.303415	0.302389		188.4	0.020661	0.026622	0.014762	0.012567	0.067302	0.068703	0.197949	0.197034	0.358805	0.359435	0.486875	0.480664		188.4	0.022562	0.027961	0.040476	0.040135	0.081345	0.08243	0.2149
188.6	0.113057	0.112115	0.110982	0.109453	0.197958	0.193482	0.509422	0.508525	0.839309	0.836589	1.04293	1.03222		188.6	0.009296	0.005901	0.007039	0.006042	0.031639	0.034427	0.094133	0.093896	0.183437	0.184157	0.303018	0.302542		188.6	0.020188	0.026639	0.014687	0.012568	0.067878	0.06876	0.19799	0.197169	0.359267	0.35962	0.487447	0.480771		188.6	0.022818	0.027985	0.039842	0.040163	0.081911	0.082493	0.215096
188.8	0.112902	0.112213	0.110518	0.10955	0.1976	0.193614	0.510219	0.508866	0.839854	0.836851	1.04275	1.03233		188.8	0.010217	0.005901	0.006686	0.006042	0.031678	0.034451	0.094074	0.093962	0.184069	0.184291	0.303107	0.302695		188.8	0.019633	0.026656	0.014972	0.012569	0.068456	0.068816	0.198052	0.197304	0.359551	0.359805	0.487636	0.480877		188.8	0.022509	0.028008	0.039769	0.040191	0.082602	0.082556	0.214763
189	0.112824	0.112311	0.111485	0.109647	0.19818	0.193746	0.510368	0.509207	0.840604	0.837113	1.04237	1.03244		189	0.010289	0.005901	0.006904	0.006042	0.031878	0.034476	0.093963	0.094027	0.184887	0.184425	0.302765	0.302848		189	0.018998	0.026673	0.014364	0.01257	0.068604	0.068873	0.19867	0.197439	0.360279	0.359989	0.487727	0.480983		189	0.02298	0.028032	0.039588	0.040219	0.082324	0.082619	0.215006
189.2	0.113061	0.11241	0.111155	0.109743	0.198518	0.193878	0.510786	0.509548	0.840328	0.837374	1.04323	1.03255		189.2	0.010373	0.005901	0.006615	0.006042	0.031909	0.0345	0.094501	0.094093	0.1853	0.184558	0.302699	0.303001		189.2	0.01868	0.02669	0.014827	0.012571	0.068468	0.068929	0.198637	0.197573	0.360383	0.360174	0.487646	0.481089		189.2	0.023401	0.028056	0.039779	0.040247	0.081468	0.082682	0.215305
189.4	0.112548	0.112508	0.110095	0.10984	0.198148	0.194009	0.51095	0.509888	0.842064	0.837635	1.04293	1.03267		189.4	0.010409	0.005901	0.005862	0.006043	0.031349	0.034525	0.094813	0.094159	0.186449	0.184692	0.303078	0.303153		189.4	0.018183	0.026707	0.01443	0.012572	0.069086	0.068985	0.198865	0.197708	0.360051	0.360358	0.487696	0.481195		189.4	0.024228	0.028079	0.04006	0.040275	0.080877	0.082744	0.216097
189.6	0.113023	0.112606	0.110384	0.109936	0.198258	0.194141	0.512197	0.510228	0.84251	0.837895	1.04351	1.03278		189.6	0.010921	0.005901	0.005537	0.006043	0.0317	0.034549	0.095394	0.094224	0.186789	0.184825	0.303118	0.303306		189.6	0.017993	0.026725	0.014159	0.012573	0.069202	0.069042	0.198794	0.197842	0.3603	0.360542	0.487466	0.4813		189.6	0.0247	0.028103	0.039836	0.040303	0.080436	0.082807	0.216428
189.8	0.113017	0.112704	0.110155	0.110033	0.199213	0.194272	0.512848	0.510568	0.843062	0.838154	1.0435	1.03289		189.8	0.01101	0.005901	0.005517	0.006043	0.031382	0.034574	0.095763	0.09429	0.186761	0.184959	0.303782	0.303458		189.8	0.017831	0.026742	0.014508	0.012574	0.069317	0.069098	0.19897	0.197976	0.360292	0.360726	0.487833	0.481405		189.8	0.024879	0.028127	0.04042	0.040331	0.080037	0.08287	0.217555
190	0.112513	0.112802	0.110272	0.110129	0.198438	0.194403	0.513945	0.510907	0.84368	0.838413	1.0436	1.033		190	0.010717	0.005901	0.005821	0.006043	0.031548	0.034598	0.096241	0.094355	0.18697	0.185092	0.304396	0.30361		190	0.018417	0.026759	0.014665	0.012575	0.069858	0.069154	0.198992	0.19811	0.359544	0.360909	0.487054	0.481509		190	0.02457	0.02815	0.040755	0.040358	0.080125	0.082932	0.217505
190.2	0.114162	0.112899	0.110806	0.110226	0.199531	0.194534	0.513705	0.511247	0.844236	0.838671	1.04359	1.03311		190.2	0.009646	0.005901	0.006299	0.006044	0.031761	0.034623	0.096764	0.094421	0.187632	0.185225	0.304743	0.303761		190.2	0.018783	0.026776	0.014127	0.012576	0.070094	0.06921	0.199628	0.198244	0.359116	0.361092	0.486479	0.481614		190.2	0.02508	0.028174	0.040642	0.040386	0.080701	0.082995	0.217799
190.4	0.114445	0.112997	0.111097	0.110322	0.198909	0.194665	0.514226	0.511586	0.84466	0.838929	1.04347	1.03322		190.4	0.010168	0.005901	0.006505	0.006044	0.032071	0.034647	0.097239	0.094486	0.187763	0.185359	0.305618	0.303913		190.4	0.018983	0.026793	0.014267	0.012577	0.070482	0.069267	0.200137	0.198378	0.358979	0.361275	0.487585	0.481718		190.4	0.025241	0.028198	0.041398	0.040414	0.080942	0.083057	0.21777
190.6	0.113813	0.113095	0.110264	0.110418	0.198764	0.194796	0.51468	0.511924	0.845233	0.839186	1.04309	1.03333		190.6	0.009007	0.005901	0.006977	0.006044	0.032411	0.034671	0.096925	0.094551	0.188119	0.185492	0.306295	0.304064		190.6	0.01889	0.02681	0.013588	0.012578	0.070064	0.069323	0.199699	0.198512	0.359433	0.361458	0.487148	0.481821		190.6	0.024976	0.028221	0.041854	0.040442	0.081502	0.08312	0.218554
190.8	0.114227	0.113193	0.111731	0.110515	0.198804	0.194927	0.5154	0.512262	0.844802	0.839443	1.04424	1.03344		190.8	0.008891	0.005901	0.007533	0.006044	0.032354	0.034696	0.09733	0.094616	0.187737	0.185625	0.306831	0.304215		190.8	0.01917	0.026826	0.013642	0.012579	0.06991	0.069379	0.199271	0.198646	0.359299	0.36164	0.487344	0.481925		190.8	0.025757	0.028245	0.042363	0.040469	0.08159	0.083182	0.219125
191	0.114708	0.113291	0.111444	0.110611	0.198731	0.195058	0.515438	0.5126	0.845536	0.839699	1.04371	1.03355		191	0.008643	0.005901	0.007174	0.006044	0.031606	0.03472	0.097162	0.094682	0.187565	0.185757	0.307317	0.304366		191	0.019672	0.026843	0.013389	0.01258	0.070864	0.069435	0.198873	0.198779	0.360372	0.361822	0.487328	0.482028		191	0.025756	0.028269	0.042815	0.040497	0.081334	0.083245	0.219655
191.2	0.114136	0.113388	0.111334	0.110707	0.198487	0.195188	0.515643	0.512938	0.845557	0.839954	1.04409	1.03366		191.2	0.008787	0.005901	0.006967	0.006045	0.031949	0.034744	0.096938	0.094747	0.187351	0.18589	0.307498	0.304516		191.2	0.020073	0.02686	0.013149	0.012581	0.070777	0.069491	0.198497	0.198913	0.360456	0.362004	0.487821	0.482131		191.2	0.025147	0.028292	0.042708	0.040525	0.081259	0.083307	0.220433
191.4	0.115819	0.113486	0.111763	0.110804	0.1986	0.195319	0.51582	0.513275	0.844937	0.840209	1.0441	1.03377		191.4	0.008602	0.005901	0.006763	0.006045	0.032717	0.034768	0.097073	0.094812	0.187123	0.186023	0.307262	0.304667		191.4	0.02027	0.026877	0.012761	0.012582	0.071311	0.069547	0.198817	0.199046	0.360677	0.362186	0.487932	0.482233		191.4	0.025042	0.028316	0.04244	0.040552	0.081063	0.083369	0.221191
191.6	0.11477	0.113584	0.111484	0.1109	0.198328	0.195449	0.5161	0.513612	0.845088	0.840464	1.04431	1.03388		191.6	0.008417	0.005901	0.006382	0.006045	0.031754	0.034793	0.096744	0.094877	0.186136	0.186155	0.307831	0.304817		191.6	0.020248	0.026894	0.012988	0.012583	0.071531	0.069603	0.198675	0.199179	0.360793	0.362367	0.489095	0.482336		191.6	0.025432	0.028339	0.042054	0.04058	0.081074	0.083431	0.220955
191.8	0.114553	0.113681	0.11158	0.110996	0.198551	0.195579	0.516303	0.513949	0.845373	0.840717	1.04493	1.03398		191.8	0.007564	0.005901	0.006092	0.006045	0.031995	0.034817	0.096552	0.094942	0.18645	0.186288	0.308719	0.304967		191.8	0.020119	0.026911	0.013048	0.012584	0.071603	0.069659	0.198875	0.199312	0.360528	0.362548	0.488938	0.482438		191.8	0.025374	0.028363	0.04179	0.040607	0.08038	0.083494	0.22067
192	0.115451	0.113779	0.11291	0.111092	0.199223	0.195709	0.516796	0.514286	0.84514	0.840971	1.04548	1.03409		192	0.008194	0.005901	0.006261	0.006046	0.032319	0.034841	0.096856	0.095007	0.185921	0.18642	0.308814	0.305117		192	0.019965	0.026928	0.01271	0.012585	0.071618	0.069715	0.199129	0.199445	0.360836	0.362729	0.488907	0.48254		192	0.025015	0.028387	0.042293	0.040635	0.080829	0.083556	0.220556
192.2	0.11567	0.113876	0.112207	0.111188	0.199482	0.195839	0.517021	0.514622	0.846057	0.841223	1.04466	1.0342		192.2	0.00831	0.005901	0.00587	0.006046	0.032188	0.034865	0.096318	0.095072	0.186274	0.186552	0.309149	0.305266		192.2	0.019844	0.026945	0.013309	0.012586	0.072002	0.069771	0.199486	0.199578	0.361295	0.36291	0.490233	0.482641		192.2	0.02535	0.02841	0.042148	0.040662	0.080603	0.083618	0.219518
192.4	0.115678	0.113974	0.113131	0.111284	0.199781	0.195969	0.517197	0.514958	0.846597	0.841475	1.04526	1.03431		192.4	0.008511	0.005901	0.005654	0.006046	0.033251	0.03489	0.096412	0.095136	0.186527	0.186684	0.309193	0.305416		192.4	0.019646	0.026961	0.012616	0.012587	0.072526	0.069827	0.199694	0.199711	0.361435	0.36309	0.489692	0.482742		192.4	0.025305	0.028434	0.042191	0.04069	0.081223	0.08368	0.2197
192.6	0.115486	0.114071	0.114093	0.11138	0.200782	0.196099	0.518073	0.515293	0.846652	0.841727	1.04583	1.03441		192.6	0.00849	0.005901	0.005618	0.006046	0.033353	0.034914	0.096328	0.095201	0.18625	0.186816	0.309131	0.305565		192.6	0.019467	0.026978	0.012726	0.012588	0.072203	0.069883	0.199703	0.199844	0.361506	0.36327	0.49018	0.482843		192.6	0.025347	0.028457	0.041588	0.040717	0.081407	0.083742	0.219691
192.8	0.114673	0.114169	0.114057	0.111476	0.200054	0.196228	0.518709	0.515628	0.847076	0.841978	1.04613	1.03452		192.8	0.008296	0.005901	0.004854	0.006046	0.032763	0.034938	0.096505	0.095266	0.18664	0.186948	0.309773	0.305714		192.8	0.019353	0.026995	0.013358	0.012589	0.072646	0.069939	0.19977	0.199976	0.362748	0.36345	0.490415	0.482944		192.8	0.024967	0.028481	0.041135	0.040745	0.081352	0.083804	0.219217
193	0.114766	0.114266	0.114699	0.111572	0.200554	0.196358	0.518685	0.515963	0.847397	0.842228	1.04694	1.03462		193	0.008169	0.005901	0.004687	0.006047	0.033083	0.034962	0.096506	0.09533	0.187125	0.18708	0.309807	0.305862		193	0.019888	0.027012	0.013587	0.01259	0.072482	0.069995	0.20094	0.200108	0.362748	0.36363	0.490151	0.483044		193	0.024856	0.028504	0.040693	0.040772	0.081028	0.083866	0.219052
193.2	0.114589	0.114363	0.114989	0.111668	0.201121	0.196487	0.519591	0.516298	0.847789	0.842478	1.04819	1.03473		193.2	0.008149	0.005901	0.004169	0.006047	0.032837	0.034986	0.096436	0.095395	0.186717	0.187212	0.310584	0.306011		193.2	0.019859	0.027029	0.01417	0.012591	0.072748	0.07005	0.200855	0.200241	0.36246	0.363809	0.489393	0.483144		193.2	0.024486	0.028528	0.040301	0.0408	0.081275	0.083928	0.219131
193.4	0.11394	0.114461	0.114403	0.111764	0.200705	0.196616	0.520072	0.516632	0.848749	0.842728	1.04836	1.03483		193.4	0.00896	0.005901	0.003854	0.006047	0.032203	0.03501	0.096684	0.09546	0.187287	0.187343	0.311081	0.306159		193.4	0.020079	0.027045	0.014715	0.012592	0.072652	0.070106	0.20188	0.200373	0.362858	0.363988	0.489732	0.483244		193.4	0.025289	0.028551	0.0404	0.040827	0.080932	0.08399	0.21883
193.6	0.11421	0.114558	0.115408	0.111859	0.201062	0.196746	0.520233	0.516966	0.848417	0.842976	1.04892	1.03493		193.6	0.009038	0.005901	0.003649	0.006047	0.033059	0.035034	0.096574	0.095524	0.187115	0.187475	0.311087	0.306307		193.6	0.020304	0.027062	0.014596	0.012593	0.072445	0.070162	0.202596	0.200505	0.363053	0.364167	0.489859	0.483344		193.6	0.025432	0.028575	0.040006	0.040854	0.08128	0.084052	0.219419
193.8	0.113851	0.114655	0.115754	0.111955	0.201578	0.196875	0.520484	0.5173	0.848534	0.843225	1.04941	1.03504		193.8	0.009605	0.005901	0.004138	0.006047	0.032342	0.035058	0.096613	0.095588	0.187045	0.187606	0.311679	0.306455		193.8	0.019868	0.027079	0.015273	0.012594	0.072188	0.070218	0.203453	0.200637	0.362694	0.364346	0.489739	0.483443		193.8	0.02536	0.028598	0.040154	0.040882	0.081685	0.084113	0.219775
194	0.113294	0.114752	0.115823	0.112051	0.201115	0.197004	0.520193	0.517633	0.849192	0.843472	1.04952	1.03514		194	0.008926	0.005901	0.004367	0.006048	0.03248	0.035082	0.09716	0.095653	0.18708	0.187738	0.311948	0.306603		194	0.020139	0.027095	0.015478	0.012595	0.07218	0.070273	0.204281	0.200769	0.363248	0.364524	0.489778	0.483542		194	0.025254	0.028622	0.040184	0.040909	0.082552	0.084175	0.220268
194.2	0.113754	0.11485	0.116249	0.112147	0.202205	0.197132	0.520404	0.517966	0.850134	0.843719	1.04928	1.03524		194.2	0.008696	0.005901	0.005263	0.006048	0.032819	0.035106	0.097335	0.095717	0.187808	0.187869	0.312428	0.30675		194.2	0.020579	0.027112	0.015675	0.012596	0.07172	0.070329	0.204683	0.2009	0.363189	0.364702	0.48951	0.483641		194.2	0.025657	0.028645	0.040607	0.040936	0.082734	0.084237	0.220727
194.4	0.113732	0.114947	0.115743	0.112242	0.202122	0.197261	0.521312	0.518299	0.85072	0.843966	1.04906	1.03535		194.4	0.008838	0.005901	0.006003	0.006048	0.032933	0.03513	0.097693	0.095781	0.187625	0.188	0.312382	0.306897		194.4	0.019922	0.027129	0.015694	0.012597	0.07101	0.070385	0.20441	0.201032	0.364429	0.36488	0.491262	0.483739		194.4	0.025523	0.028669	0.041695	0.040964	0.083275	0.084299	0.221649
194.6	0.113324	0.115044	0.115344	0.112338	0.202502	0.19739	0.521378	0.518632	0.851216	0.844212	1.049	1.03545		194.6	0.007705	0.005901	0.006586	0.006048	0.032965	0.035154	0.097393	0.095846	0.187795	0.188131	0.312402	0.307044		194.6	0.019955	0.027145	0.015581	0.012598	0.070661	0.07044	0.204331	0.201163	0.365012	0.365058	0.490865	0.483837		194.6	0.025019	0.028692	0.042021	0.040991	0.083671	0.08436	0.222362
194.8	0.114234	0.115141	0.116613	0.112434	0.20339	0.197518	0.521404	0.518964	0.851069	0.844458	1.04979	1.03555		194.8	0.007189	0.005901	0.007142	0.006048	0.032553	0.035178	0.098022	0.09591	0.187418	0.188262	0.312398	0.307191		194.8	0.01999	0.027162	0.015208	0.012599	0.070597	0.070496	0.204535	0.201295	0.364749	0.365235	0.491169	0.483935		194.8	0.025598	0.028715	0.042274	0.041018	0.083224	0.084422	0.222938
195	0.114925	0.115238	0.11528	0.112529	0.20348	0.197647	0.521626	0.519296	0.851947	0.844702	1.04905	1.03565		195	0.007366	0.005901	0.00734	0.006049	0.03224	0.035202	0.097336	0.095974	0.187337	0.188393	0.31255	0.307338		195	0.019665	0.027179	0.014649	0.0126	0.071364	0.070551	0.204625	0.201426	0.364631	0.365413	0.49107	0.484033		195	0.024782	0.028739	0.042366	0.041045	0.083563	0.084483	0.223169
195.2	0.115026	0.115335	0.114664	0.112625	0.203135	0.197775	0.522188	0.519627	0.851478	0.844947	1.04971	1.03575		195.2	0.006291	0.005901	0.007889	0.006049	0.032938	0.035226	0.097947	0.096038	0.187362	0.188524	0.313235	0.307484		195.2	0.01959	0.027195	0.014637	0.012601	0.070884	0.070607	0.20586	0.201557	0.364468	0.365589	0.491364	0.48413		195.2	0.024504	0.028762	0.042277	0.041073	0.083493	0.084545	0.223913
[truncated: 1,023 more rows]
[truncated: 5 more columns]

## Sheet: Fig.1c
Antibody and hACE2 competition for binding to the SARS-CoV-2 RBD determined by BLI
[truncated: 1,501 more rows]

[truncated: 39 more sheets: Fig.1d, Fig.1e, Fig.1f, Fig.1g, Fig.1h, Fig. 3d, Fig. 3e, Fig. 3f, Fig. 3g, Fig. 3h, Fig. 3i, Fig. 4b, Fig. 4c, Fig. 4d, Fig. 4e, Fig. 4f, Fig. 4g, Fig. 4h, Fig. 4i, Fig. 4j …]
